# Supplementary material for: Placental Transcriptome Analysis in Connection with Low Litter Birth Weight Phenotype (LBWP) Sows
Source: Genes (Basel). 2024 May 28;15(6):703. doi: 10.3390/genes15060703 (PMC11203121; doi:10.3390/genes15060703)
Supplement: Supplementary file 1 [file genes-15-00703-s001.zip]

Archive with 8 entries (8 files):
- Table S1_Primers RT-PCR.xlsx
- Table S2_Clean reads.xlsx
- Table S3_Gene mapping_REVISED.xlsx
- Table S4_Full Gene Annotation_REVISED.xlsx
- Table S5_Differentially expressed genes.xlsx
- Table S6_Porcine reference gene list.xlsx
- Table S7_Functional enrichment analysis.xlsx
- Table S8_Transcriptional factor binding site prediction.xlsx
