# Supplementary material for: Placental Transcriptome Analysis in Connection with Low Litter Birth Weight Phenotype (LBWP) Sows
Source: Genes (Basel). 2024 May 28;15(6):703. doi: 10.3390/genes15060703 (PMC11203121; doi:10.3390/genes15060703)
Supplement: Supplementary file 1 [file genes-15-00703-s001.zip › Table S1_Primers RT-PCR.xlsx]

## Sheet: Table S2
Table S1: Sequence information for the quantitative real-time RT-PCR validation.
CDSN
FWD	TGGGCAGGTGTCTCAATAATC
REV	CAAGGCGTAGGAGAGCATTAC
PRB	5' 6-FAM/TTGGTGTCC/Zen/TGGGTCTCTTCTTAGGA/3' IABkFQ
HBEGF
FWD	GGCAAAGGGTTAGGGAAGAA
REV	ACACCTCTCTCCGTGGTAA
PRB	5' 6-FAM/ATTTCTGCA/Zen/TCCACGGAGAGTGCA/3' IABkFQ
PDPN
FWD	CAGTCCCACGATAAAGGAGAT G
REV	ACCAATGAATCCAATGGCTAGTA
PRB	5' 6-FAM/AC GGT GAC C/Zen/C TAG TTG GAA TCA CA/3' IABkFQ
HPRT1
FWD	ACCTAATCATTATGCCGAGGATTT
REV	GCCTCCCATCTCTTTCATCAC
PRB	5' 6-FAM/TATGGACAG/ZEN/GACTGAACGGCTTGC/3' IABkFQ
PGF
FWD	CTACGTGGAGCTGACATTCT
REV	CTGCTTCTCTCTCTTCCTCTTC
PRB	5' 6-FAM/TGCGGGAGA/ZEN/AGATGAAGCCAGAAA/3' IABkFQ
FWD = Forward primer (5'-3')
REV = Reverse primer (5'-3')
PRB = ZEN Double-Quenched Probes─ZEN Double-Quenched Probes contain a 5′ fluorophore, 3′ Iowa Black FQ (IBFQ) quencher, and proprietary, internal ZEN quencher.
