# Supplementary material for: Placental Transcriptome Analysis in Connection with Low Litter Birth Weight Phenotype (LBWP) Sows
Source: Genes (Basel). 2024 May 28;15(6):703. doi: 10.3390/genes15060703 (PMC11203121; doi:10.3390/genes15060703)
Supplement: Supplementary file 1 [file genes-15-00703-s001.zip › Table S2_Clean reads.xlsx]

## Sheet: FilterSummary
Table S2: Clean reads quality metrics of all placental samples
Sample	Total Raw Reads(M)	Total Clean Reads(M)	Total Clean Bases(Gb)	Clean Reads Q20(%)	Clean Reads Q30(%)
H1P1	65.58	54.63	8.19	96.16	87.11
H1P2	67.41	55.63	8.34	95.99	86.64
H1P3	68.78	56.57	8.49	96.17	87.27
H1P4	74.09	61.43	9.21	95.98	86.64
H2P1	70.66	55.82	8.37	96.1	86.74
H2P2	67.87	54.31	8.15	96.07	86.64
H2P3	65.24	53.55	8.03	96.07	87.09
H2P4	74.69	60.82	9.12	96.28	87.44
H3P1	78.63	63.77	9.56	96.36	87.76
H3P2	79.91	64.99	9.75	96.25	87.44
H3P3	65.93	54.88	8.23	96.05	86.93
H3P4	63.35	52.84	7.93	96.26	87.59
H3P5	65.56	54.85	8.23	96.75	88.39
H4P1	66.49	56.1	8.41	96.56	87.7
H4P2	68.3	57.44	8.62	96.5	87.56
H4P3	59.65	50.09	7.51	96.47	87.47
H4P4	65.53	54.66	8.2	96.62	87.96
L1P1	67.11	55.65	8.35	96.5	87.58
L1P2	64.34	52.73	7.91	96.58	87.81
L1P3	59.82	49.92	7.49	96.34	87.12
L1P4	59.8	49.38	7.41	96.59	87.79
L1P5	65.22	54.11	8.12	96.87	88.7
L1P6	69.43	57.55	8.63	96.5	87.56
L2P1	64.03	53.26	7.99	96.64	88
L2P2	72.17	60.99	9.15	96.68	88.16
L2P3	62.12	51.52	7.73	96.65	88.03
L2P4	59.03	48.77	7.32	96.48	87.59
L3P1	55.29	46.61	6.99	96.43	87.45
L3P2	74.65	61.55	9.23	96.64	88.04
L3P3	61.08	51.24	7.69	96.44	87.43
L3P4	63.87	53.42	8.01	96.67	88.12
L4P1	58.19	49.5	7.42	96.61	87.92
L4P2	68.61	57.48	8.62	96.55	87.73
L4P3	62.46	52.56	7.88	96.6	87.97
L4P4	61.35	51.35	7.7	96.55	87.75
Sample: Sample name
Total Raw Reads (M): The reads amount before filtering, Unit: Mb
Total Clean Reads (M): The reads amount after filtering, Unit: Mb
Total Clean Bases (Gb): The total base amount after filtering, Unit: Gb
Clean Reads Q20(%): The Q20 value for the clean reads
Clean Reads Q30(%): The Q30 value for the clean reads
