# Supplementary material for: Placental Transcriptome Analysis in Connection with Low Litter Birth Weight Phenotype (LBWP) Sows
Source: Genes (Basel). 2024 May 28;15(6):703. doi: 10.3390/genes15060703 (PMC11203121; doi:10.3390/genes15060703)
Supplement: Supplementary file 1 [file genes-15-00703-s001.zip › Table S3_Gene mapping_REVISED.xlsx]

## Sheet: Sheet1
Table S3: Gene mapping statistics for all placental samples
Sample	Total CleanReads	Total MappingRatio	Uniquely MappingRatio	Total GeneNumber	Total TranscriptNumber
H1P1	54625708	79.52	69.11	17370	47954
H1P2	55631584	79.04	69.3	17133	47057
H1P3	56573692	78.87	70.97	16891	46453
H1P4	61427972	79.33	70.45	17272	47689
H2P1	55821022	78.08	64.57	17102	46975
H2P2	54311262	77.45	65.67	17386	48186
H2P3	53549068	79.25	69.76	16890	46260
H2P4	60818826	79.42	70.34	17687	49312
H3P1	63765292	77.18	65.15	17295	48706
H3P2	64989772	78.76	66.33	17352	48676
H3P3	54878994	78	68.14	16987	47328
H3P4	52841040	78.83	69.41	17116	47168
H3P5	54850602	76.95	68.09	17337	47782
H4P1	56099958	80.15	71.4	16696	45823
H4P2	57435900	79.67	70.95	16648	46345
H4P3	50093204	79.7	70.87	16797	45610
H4P4	54655802	79.89	71.04	17050	46387
L1P1	55652172	79.07	67.65	17270	48109
L1P2	52730600	77.48	66.85	17370	48466
L1P3	49922634	78.57	69.24	17177	46982
L1P4	49380930	78.33	66.89	17055	46439
L1P5	54113650	77.69	67.06	17163	45483
L1P6	57550076	77.62	66.31	17317	48271
L2P1	53260174	80.19	70.05	17060	46816
L2P2	60990258	76.76	64.07	17417	48317
L2P3	51515040	77.11	64.78	17276	46801
L2P4	48773882	77.9	65.3	17130	46153
L3P1	46614686	80.41	71.51	16479	44714
L3P2	61553626	78.57	68.2	17353	48346
L3P3	51244050	78.93	69.09	17066	46859
L3P4	53420862	76.2	63.58	17332	47195
L4P1	49495322	79.72	68.71	17265	47438
L4P2	57476448	78.24	66.34	17266	47924
L4P3	52555520	78.4	67.21	17336	47488
L4P4	51347058	80.32	70.79	16552	45897
