# Supplementary material for: Placental Transcriptome Analysis in Connection with Low Litter Birth Weight Phenotype (LBWP) Sows
Source: Genes (Basel). 2024 May 28;15(6):703. doi: 10.3390/genes15060703 (PMC11203121; doi:10.3390/genes15060703)
Supplement: Supplementary file 1 [file genes-15-00703-s001.zip › Table S4_Full Gene Annotation_REVISED.xlsx]

## Sheet: H1P1
Table S4: Full Gene Annotation of 35 placenta samples
gene_id	transcript_id(s)	length	expected_count	H1P1_TPM	Symbol	Nr Description
100520757	XM_021102719.1	1091	1	0.000128326	LOC100520757	XP_005886285.1//PREDICTED: olfactory receptor 56A4 [Myotis brandtii]
100524097	XM_021102715.1	2657	2	0.000102661	LOC100524097	XP_020958374.1//uncharacterized protein LOC100524097 [Sus scrofa]
110262303	XM_021102703.1,XM_021102705.1	3057.6	110	0.00446576	L3HYPDH	XP_020958362.1//trans-3-hydroxy-L-proline dehydratase isoform X1 [Sus scrofa];XP_020958364.1//trans-3-hydroxy-L-proline dehydratase isoform X2 [Sus scrofa]
110262297	XM_021102702.1	2511	15	0.000744293	GPR135	XP_020958361.1//probable G-protein coupled receptor 135 [Sus scrofa]
110262289	XM_021102696.1	1859	1	7.69958e-05	LOC110262289	XP_006209891.1//PREDICTED: olfactory receptor 143-like [Vicugna pacos]
110262283	XM_021102687.1	1096	1.81	0.000230987	LOC110262283	XP_019667031.1//PREDICTED: olfactory receptor 8B3-like [Felis catus]
100621416	XM_021102679.1	3669	807	0.0270255	DACT1	XP_020958338.1//dapper homolog 1 [Sus scrofa]
110262277	XM_021102676.1	2230	4.13	0.000230987	UBTFL1	XP_020958335.1//upstream-binding factor 1-like protein 1 [Sus scrofa]
110262269	XM_021102663.1	963	1	0.000153992	LOC110262269	XP_020767208.1//olfactory receptor 52N2-like [Odocoileus virginianus texanus]
110262267	XM_021102660.1	942	5.99	0.000872619	LOC110262267	XP_010963369.1//PREDICTED: LOW QUALITY PROTEIN: olfactory receptor 52E5-like [Camelus bactrianus]
110262266	XM_021102659.1	1206	1	0.000102661	LOC110262266	XP_020766285.1//olfactory receptor 56A4 [Odocoileus virginianus texanus]
100520579	XM_021102653.1	1633	1	7.69958e-05	LOC100520579	XP_020766285.1//olfactory receptor 56A4 [Odocoileus virginianus texanus]
100521636	XM_021102648.1	942	3.01	0.00043631	LOC100521636	XP_010963369.1//PREDICTED: LOW QUALITY PROTEIN: olfactory receptor 52E5-like [Camelus bactrianus]
100627489	XM_021102637.1	734	9	0.00179657	LOC100627489	XP_020958296.1//LOW QUALITY PROTEIN: 60S ribosomal protein L11-like [Sus scrofa]
100518210	XM_021102636.1	3532	1168	0.0406795	TRMT1L	XP_020958295.1//TRMT1-like protein [Sus scrofa]
100625293	XM_021102624.1,XM_021102625.1,XM_021102626.1,XM_021102627.1,XM_021102628.1,XM_021102629.1	6536.85	2180	0.0402688	EDEM3	XP_020958287.1//ER degradation-enhancing alpha-mannosidase-like protein 3 isoform X5 [Sus scrofa];XP_020958286.1//ER degradation-enhancing alpha-mannosidase-like protein 3 isoform X4 [Sus scrofa];XP_020958288.1//ER degradation-enhancing alpha-mannosidase-like protein 3 isoform X6 [Sus scrofa];XP_020958285.1//ER degradation-enhancing alpha-mannosidase-like protein 3 isoform X3 [Sus scrofa];XP_0209…
110262251	XM_021102599.1	3307	699	0.0260759	PRKAR2B	XP_020958258.1//cAMP-dependent protein kinase type II-beta regulatory subunit [Sus scrofa]
100518209	XM_021102593.1,XM_021102594.1	3529.99	1143	0.0398325	PUS7	XP_020958253.1//pseudouridylate synthase 7 homolog isoform X2 [Sus scrofa];XP_020958252.1//pseudouridylate synthase 7 homolog isoform X1 [Sus scrofa]
100512622	XM_021102559.1	3576	194.89	0.00669864	GSAP	XP_019796090.1//PREDICTED: gamma-secretase-activating protein [Tursiops truncatus]
100737427	XM_021102558.1	6601	37.11	0.000667297	CCDC146	XP_020958217.1//LOW QUALITY PROTEIN: coiled-coil domain-containing protein 146 [Sus scrofa]
100625763	XM_021102553.1,XM_021102554.1,XM_021102555.1,XM_021102556.1,XM_021102557.1	3261.43	1489	0.0563609	PTPN12	XP_020958216.1//tyrosine-protein phosphatase non-receptor type 12 isoform X5 [Sus scrofa];XP_020958213.1//tyrosine-protein phosphatase non-receptor type 12 isoform X2 [Sus scrofa];XP_020958214.1//tyrosine-protein phosphatase non-receptor type 12 isoform X3 [Sus scrofa];XP_020958212.1//tyrosine-protein phosphatase non-receptor type 12 isoform X1 [Sus scrofa];XP_020958215.1//tyrosine-protein phosph…
110262244	XM_021102551.1	885	175	0.0277698	TMEM60	OWK06455.1//hypothetical protein Celaphus_00011957, partial [Cervus elaphus hippelaphus]
100513903	XM_021102546.1	9817	1958	0.02392	EXOC5	XP_020958205.1//exocyst complex component 5 [Sus scrofa]
100624116	XM_021102423.1	869	729	0.118189	RPA3	XP_020958082.1//replication protein A 14 kDa subunit [Sus scrofa]
102165755	XM_021102419.1,XM_021102420.1,XM_021102421.1	2069.79	244	0.0149372	UMAD1	XP_020958080.1//UBAP1-MVB12-associated (UMA)-domain containing protein 1 isoform X2 [Sus scrofa];XP_020958078.1//UBAP1-MVB12-associated (UMA)-domain containing protein 1 isoform X1 [Sus scrofa]
102167908	XM_021102378.1	2755	10	0.000461975	LRRD1	XP_020958037.1//leucine-rich repeat and death domain-containing protein 1 [Sus scrofa]
100517669	XM_021102370.1,XM_021102371.1,XM_021102372.1,XM_021102373.1,XM_021102374.1,XM_021102375.1,XM_021102376.1,XM_021102377.1	3056.37	546	0.0221235	KRIT1	XP_020958034.1//krev interaction trapped protein 1 isoform X2 [Sus scrofa];XP_020958029.1//krev interaction trapped protein 1 isoform X1 [Sus scrofa]
100515962	XM_021102362.1,XM_021102363.1,XM_021102364.1	5247.01	1035	0.0239457	CDK14	XP_020958021.1//cyclin-dependent kinase 14 isoform X1 [Sus scrofa]
110262227	XM_021102361.1	9495	275	0.00346481	FZD1	XP_020958020.1//frizzled-1 [Sus scrofa]
100511522	XM_021102338.1,XM_021102339.1,XM_021102341.1,XM_021102342.1,XM_021102343.1,XM_021102344.1	6940	20	0.000359314	C9H11orf87	XP_005378101.1//PREDICTED: uncharacterized protein C11orf87 homolog isoform X1 [Chinchilla lanigera];XP_017402565.1//PREDICTED: uncharacterized protein C11orf87 homolog isoform X1 [Cebus capucinus imitator]
100739654	XM_021102334.1,XM_021102335.1	12046	633	0.00628799	MAML2	XP_020957994.1//mastermind-like protein 2 isoform X2 [Sus scrofa];XP_020957993.1//mastermind-like protein 2 isoform X1 [Sus scrofa]
110262214	XM_021102326.1	645	2	0.000461975	LOC110262214	XP_020957985.1//LOW QUALITY PROTEIN: 40S ribosomal protein S27-like [Sus scrofa]
100524385	XM_021102295.1,XM_021102296.1,XM_021102297.1,XM_021102298.1,XM_021102299.1,XM_021102300.1,XM_021102301.1,XM_021102302.1	3932.7	257	0.00800757	CLPB	XP_020957957.1//caseinolytic peptidase B protein homolog isoform X4 [Sus scrofa];XP_020957956.1//caseinolytic peptidase B protein homolog isoform X3 [Sus scrofa];XP_020957960.1//caseinolytic peptidase B protein homolog isoform X7 [Sus scrofa];XP_020957955.1//caseinolytic peptidase B protein homolog isoform X2 [Sus scrofa];XP_020957954.1//caseinolytic peptidase B protein homolog isoform X1 [Sus sc…
100152808	XM_021102265.1,XM_021102266.1	4092.08	475	0.0141929	WDHD1	XP_020957924.1//WD repeat and HMG-box DNA-binding protein 1 isoform X1 [Sus scrofa]
100625719	XM_021102210.1,XM_021102212.1,XM_021102214.1,XM_021102217.1	2204.48	276	0.0158098	CGRRF1	XP_020957869.1//cell growth regulator with RING finger domain protein 1 isoform X1 [Sus scrofa]
100156994	XM_021101914.1,XM_021101921.1,XM_021101930.1	5293.43	18237	0.418164	NID2	XP_020957589.1//nidogen-2 isoform X3 [Sus scrofa]
102163780	XM_021101890.1,XM_021101891.1	1171	7	0.000795624	LOC102163780	XP_020957549.1//vesicle-associated membrane protein 714-like [Sus scrofa]
102165618	XM_021101887.1,XM_021101893.1,XM_021101896.1,XM_021101900.1	3658.09	960	0.0322356	GNG2	XP_010630857.1//PREDICTED: guanine nucleotide-binding protein G(I)/G(S)/G(O) subunit gamma-2 isoform X1 [Fukomys damarensis];XP_022377865.1//guanine nucleotide-binding protein G(I)/G(S)/G(O) subunit gamma-2 isoform X1 [Enhydra lutris kenyoni]
110255270	XM_021101886.1,XM_021101888.1,XM_021101889.1	4455.48	390	0.0106768	LOC110255270	XP_020957545.1//uncharacterized protein LOC110255270 [Sus scrofa]
100514305	XM_021101745.1	2808	1	5.13306e-05	STPG2	XP_020957404.1//LOW QUALITY PROTEIN: sperm-tail PG-rich repeat-containing protein 2 [Sus scrofa]
102162335	XM_021101734.1,XM_021101735.1,XM_021101736.1	2156.37	9	0.000538971	C8H4orf17	XP_020957393.1//uncharacterized protein C4orf17 homolog [Sus scrofa]
100512795	XM_021101733.1	2735	2	0.000102661	LOC100512795	XP_020957392.1//alcohol dehydrogenase class 4 mu/sigma chain [Sus scrofa]
102162205	XM_021101728.1,XM_021101729.1	10888	14	0.000153992	LOC102162205	XP_020957387.1//uncharacterized protein LOC102162205 [Sus scrofa]
100521105	XM_021101713.1,XM_021101714.1,XM_021101715.1	1281.43	264	0.0273335	PPA2	XP_020957373.1//inorganic pyrophosphatase 2, mitochondrial isoform X2 [Sus scrofa];XP_020957372.1//inorganic pyrophosphatase 2, mitochondrial isoform X1 [Sus scrofa];XP_020957374.1//inorganic pyrophosphatase 2, mitochondrial isoform X3 [Sus scrofa]
100625394	XM_021101712.1	9794	314	0.00384979	INTS12	XP_020957371.1//integrator complex subunit 12 [Sus scrofa]
100624822	XM_021101711.1	4809	122	0.00307983	GSTCD	XP_020957370.1//glutathione S-transferase C-terminal domain-containing protein [Sus scrofa]
100624542	XM_021101697.1	7471	9	0.000153992	GIMD1	XP_020957356.1//GTPase IMAP family member GIMD1 [Sus scrofa]
106504748	XM_021101693.1,XM_021101694.1,XM_021101695.1	2735.22	1439	0.0655234	PAPSS1	XP_005978918.1//PREDICTED: bifunctional 3'-phosphoadenosine 5'-phosphosulfate synthase 1 [Pantholops hodgsonii];XP_016807462.1//PREDICTED: bifunctional 3'-phosphoadenosine 5'-phosphosulfate synthase 1 isoform X1 [Pan troglodytes];XP_022368860.1//bifunctional 3'-phosphoadenosine 5'-phosphosulfate synthase 1 isoform X1 [Enhydra lutris kenyoni]
100623186	XM_021101676.1,XM_021101677.1	1422.44	425	0.0391652	MCUB	XP_020957335.1//calcium uniporter regulatory subunit MCUb, mitochondrial isoform X1 [Sus scrofa];XP_020957336.1//calcium uniporter regulatory subunit MCUb, mitochondrial isoform X2 [Sus scrofa]
100516451	XM_021101672.1,XM_021101673.1	8387	9	0.000128326	LRIT3	XP_020957331.1//leucine-rich repeat, immunoglobulin-like domain and transmembrane domain-containing protein 3 [Sus scrofa]
397616	XM_021101648.1,XM_021101649.1,XM_021101650.1,XM_021101652.1,XM_021101653.1,XM_021101654.1	7061.75	1827	0.0311833	PDE5A	XP_020957307.1//cGMP-specific 3',5'-cyclic phosphodiesterase isoform X1 [Sus scrofa];XP_020957312.1//cGMP-specific 3',5'-cyclic phosphodiesterase isoform X5 [Sus scrofa];XP_020957311.1//cGMP-specific 3',5'-cyclic phosphodiesterase isoform X4 [Sus scrofa];XP_020957308.1//cGMP-specific 3',5'-cyclic phosphodiesterase isoform X2 [Sus scrofa]
110262163	XM_021101638.1	1882	2	0.000128326	TMEM155	XP_014951826.1//PREDICTED: LOW QUALITY PROTEIN: protein TMEM155 isoform X1 [Ovis aries]
100622618	XM_021101611.1	24235	1242	0.00608267	FAT4	XP_020957270.1//LOW QUALITY PROTEIN: protocadherin Fat 4 [Sus scrofa]
100517839	XM_021101609.1	8386	308	0.00441443	HSPA4L	XP_011952901.1//PREDICTED: heat shock 70 kDa protein 4L isoform X1 [Ovis aries]
100627820	XM_021101590.1	3146	70	0.00274618	PABPC4L	XP_020957249.1//LOW QUALITY PROTEIN: polyadenylate-binding protein 4-like [Sus scrofa]
110262155	XM_021101588.1,XM_021101589.1	5337.5	1573	0.0357517	PCDH18	XP_020957247.1//protocadherin-18 isoform X1 [Sus scrofa];XP_020957248.1//protocadherin-18 isoform X2 [Sus scrofa]
100623148	XM_021101587.1	9345	432	0.0055437	SLC7A11	XP_015322515.1//PREDICTED: LOW QUALITY PROTEIN: cystine/glutamate transporter isoform X2 [Bos taurus]
100738980	XM_021101556.1	4326	360	0.0101634	ELMOD2	XP_020957215.1//ELMO domain-containing protein 2 [Sus scrofa]
100512423	XM_021101555.1	6180	1409	0.0275645	TBC1D9	XP_020957214.1//TBC1 domain family member 9 [Sus scrofa]
100624789	XM_021101554.1	4679	102	0.00264352	RNF150	XP_020957213.1//LOW QUALITY PROTEIN: RING finger protein 150 [Sus scrofa]
100621783	XM_021101527.1	2804	1100	0.0487897	TMEM184C	XP_020957186.1//transmembrane protein 184C [Sus scrofa]
100627876	XM_021101513.1,XM_021101514.1,XM_021101515.1,XM_021101516.1,XM_021101517.1	4731.46	186	0.00479941	FAM160A1	XP_020957172.1//protein FAM160A1 [Sus scrofa]
100516920	XM_021101486.1	5025	507	0.012268	TMEM131L	XP_020957145.1//transmembrane protein 131-like [Sus scrofa]
100737771	XM_021101447.1,XM_021101448.1	4396.65	55	0.00151425	CDKL2	XP_020957106.1//cyclin-dependent kinase-like 2 [Sus scrofa]
100156602	XM_021101439.1	5542	946	0.0206862	SOS2	XP_020756631.1//son of sevenless homolog 2 isoform X1 [Odocoileus virginianus texanus]
102161388	XM_021101431.1	2749	2	0.000102661	EPGN	XP_020957090.1//epigen [Sus scrofa]
110262115	XM_021101405.1,XM_021101406.1,XM_021101407.1	6933	2	2.56653e-05	LOC110262115	XP_020957065.1//UDP-glucuronosyltransferase 2B4-like isoform X2 [Sus scrofa];XP_020957064.1//UDP-glucuronosyltransferase 2B31-like isoform X1 [Sus scrofa];XP_020957066.1//UDP-glucuronosyltransferase 2B31-like isoform X3 [Sus scrofa]
100623504	XM_021101404.1	4535	1	2.56653e-05	LOC100623504	XP_006212555.1//PREDICTED: UDP-glucuronosyltransferase 2B31-like isoform X2 [Vicugna pacos]
100513484	XM_021101398.1	3155	1	5.13306e-05	LOC100513484	XP_020957057.1//transmembrane protease serine 11B [Sus scrofa]
100513671	XM_021101397.1	2162	10	0.000590301	LOC100513671	XP_020957056.1//transmembrane protease serine 11B-like protein [Sus scrofa]
100513296	XM_021101393.1,XM_021101394.1,XM_021101395.1	4931	5	0.000128326	LOC100513296	XP_020957052.1//transmembrane protease serine 11F isoform X1 [Sus scrofa]
100621613	XM_021101380.1,XM_021101381.1	1914	4	0.000256653	TECRL	XP_020957039.1//trans-2,3-enoyl-CoA reductase-like isoform X1 [Sus scrofa];XP_020957040.1//trans-2,3-enoyl-CoA reductase-like isoform X2 [Sus scrofa]
110262107	XM_021101378.1,XM_021101379.1,XM_021101382.1,XM_021101387.1,XM_021101392.1,XM_021101396.1,XM_021101403.1	2967.88	88	0.00367013	KLHDC1	XP_020957041.1//kelch domain-containing protein 1 isoform X3 [Sus scrofa];XP_020957062.1//kelch domain-containing protein 1 isoform X7 [Sus scrofa];XP_020957038.1//kelch domain-containing protein 1 isoform X2 [Sus scrofa];XP_020957046.1//kelch domain-containing protein 1 isoform X4 [Sus scrofa];XP_020957037.1//kelch domain-containing protein 1 isoform X1 [Sus scrofa];XP_020957055.1//kelch domain-…
100627475	XM_021101363.1,XM_021101364.1,XM_021101365.1,XM_021101366.1,XM_021101367.1,XM_021101368.1,XM_021101369.1,XM_021101370.1,XM_021101371.1,XM_021101372.1	6557.05	418	0.00769958	AASDH	XP_020957026.1//acyl-CoA synthetase family member 4 isoform X5 [Sus scrofa];XP_020957025.1//acyl-CoA synthetase family member 4 isoform X4 [Sus scrofa];XP_020957023.1//acyl-CoA synthetase family member 4 isoform X2 [Sus scrofa];XP_020957028.1//acyl-CoA synthetase family member 4 isoform X6 [Sus scrofa];XP_020957022.1//acyl-CoA synthetase family member 4 isoform X1 [Sus scrofa]
110262100	XM_021101306.1	7969	4.25	7.69958e-05	LOC110262100	XP_020956965.1//rap guanine nucleotide exchange factor 6-like [Sus scrofa]
102162630	XM_021101276.1	1041	14.52	0.00189923	LOC102162630	XP_020956924.1//zinc finger protein 11-like [Sus scrofa]
397366	XM_021101171.1	3323	4	0.000153992	CNGA1	XP_012387935.1//PREDICTED: cGMP-gated cation channel alpha-1 [Orcinus orca]
106504637	XM_021101160.1,XM_021101161.1	3794.72	11	0.000359314	KCTD8	XP_020956819.1//BTB/POZ domain-containing protein KCTD8 isoform X1 [Sus scrofa];XP_020956820.1//BTB/POZ domain-containing protein KCTD8 isoform X2 [Sus scrofa]
100621918	XM_021101158.1	2792	3	0.000128326	SHISA3	XP_020956817.1//protein shisa-3 homolog [Sus scrofa]
100627474	XM_021101115.1	3717	1959	0.0647278	SMIM14	XP_005877509.2//PREDICTED: small integral membrane protein 14 [Myotis brandtii]
100738623	XM_021101096.1,XM_021101097.1,XM_021101098.1	2185.15	208	0.0120113	C8H4orf19	XP_020956755.1//uncharacterized protein C4orf19 homolog [Sus scrofa]
100518082	XM_021101079.1	4533	51	0.00136026	SEL1L3	XP_020956738.1//LOW QUALITY PROTEIN: protein sel-1 homolog 3 [Sus scrofa]
100623403	XM_021101077.1,XM_021101078.1	3977	102	0.00313116	ZCCHC4	XP_020956737.1//zinc finger CCHC domain-containing protein 4 isoform X2 [Sus scrofa];XP_020956736.1//zinc finger CCHC domain-containing protein 4 isoform X1 [Sus scrofa]
100518619	XM_021101074.1,XM_021101075.1	4070.9	509	0.0152965	ANAPC4	XP_020956733.1//anaphase-promoting complex subunit 4 isoform X1 [Sus scrofa];XP_020956734.1//anaphase-promoting complex subunit 4 isoform X2 [Sus scrofa]
100623115	XM_021101072.1,XM_021101073.1	4900.32	796	0.0197623	PI4K2B	XP_020956731.1//phosphatidylinositol 4-kinase type 2-beta isoform X1 [Sus scrofa];XP_020956732.1//phosphatidylinositol 4-kinase type 2-beta isoform X2 [Sus scrofa]
100737183	XM_021101070.1	2546	67	0.00328516	LOC100737183	XP_020733048.1//cytosolic beta-glucosidase [Odocoileus virginianus texanus]
100628223	XM_021101019.1	2948	80	0.00336215	HS3ST1	XP_020956678.1//heparan sulfate glucosamine 3-O-sulfotransferase 1 [Sus scrofa]
100624699	XM_021101013.1,XM_021101014.1,XM_021101015.1	6683.88	1260	0.0227651	ZNF518B	XP_020956672.1//zinc finger protein 518B [Sus scrofa]
100621607	XM_021101008.1	1949	6.24	0.000410644	LOC100621607	EAW82430.1//DNA segment on chromosome 4 (unique) 234 expressed sequence, isoform CRA_a [Homo sapiens]
110262053	XM_021101007.1	2649	10	0.000461975	LOC110262053	XP_020956666.1//uncharacterized protein LOC110262053 [Sus scrofa]
100624091	XM_021100995.1,XM_021100996.1,XM_021100997.1,XM_021100998.1,XM_021100999.1,XM_021101000.1,XM_021101001.1,XM_021101002.1,XM_021101003.1,XM_021101005.1,XM_021101006.1	2100.95	467.76	0.0281805	STX18	XP_020956657.1//syntaxin-18 isoform X4 [Sus scrofa];XP_020956655.1//syntaxin-18 isoform X2 [Sus scrofa];XP_020956656.1//syntaxin-18 isoform X3 [Sus scrofa];XP_020956654.1//syntaxin-18 isoform X1 [Sus scrofa]
100628152	XM_021100993.1	3254	17	0.000641632	STK32B	XP_020956652.1//serine/threonine-protein kinase 32B [Sus scrofa]
102164235	XM_021100986.1,XM_021100987.1	4346.21	161	0.00451709	EVC2	XP_007114893.1//PREDICTED: limbin isoform X1 [Physeter catodon];XP_019309275.1//PREDICTED: limbin isoform X2 [Panthera pardus]
100520574	XM_021100983.1,XM_021100984.1	3040	209	0.00852087	CRMP1	XP_010804586.1//PREDICTED: dihydropyrimidinase-related protein 1 isoform X1 [Bos taurus];XP_017905203.1//PREDICTED: dihydropyrimidinase-related protein 1 isoform X1 [Capra hircus]
110262047	XM_021100949.1	2161	1276	0.074609	CPZ	XP_020956608.1//carboxypeptidase Z [Sus scrofa]
100516278	XM_021100933.1	3338	3	0.000102661	CFAP99	XP_020956592.1//cilia- and flagella-associated protein 99 [Sus scrofa]
100739653	XM_021100923.1,XM_021100924.1,XM_021100925.1	2555	308.27	0.0150912	HAUS3	XP_020956582.1//HAUS augmin-like complex subunit 3 [Sus scrofa]
102158081	XM_021100918.1	5156	6	0.000153992	NAT8L	XP_020956577.1//N-acetylaspartate synthetase [Sus scrofa]
110262036	XM_021100876.1	3424	1.07	5.13306e-05	LOC110262036	XP_020956535.1//uncharacterized protein LOC110262036 [Sus scrofa]
110262034	XM_021100862.1	1425	1	0.000102661	LOC110262034	XP_020956521.1//transmembrane emp24 domain-containing protein 11 [Sus scrofa]
110262033	XM_021100861.1	1530	481	0.0408848	SPON2	XP_020956520.1//spondin-2 [Sus scrofa]
110262029	XM_021100852.1	3719	1306	0.0431177	IDUA	XP_020956511.1//alpha-L-iduronidase [Sus scrofa]
100624956	XM_021100812.1,XM_021100813.1,XM_021100815.1,XM_021100816.1,XM_021100817.1,XM_021100818.1,XM_021100819.1,XM_021100820.1	2485.85	1191	0.0600054	MFSD7	XP_020956476.1//major facilitator superfamily domain-containing protein 7 isoform X5 [Sus scrofa];XP_020956479.1//major facilitator superfamily domain-containing protein 7 isoform X8 [Sus scrofa];XP_020956472.1//major facilitator superfamily domain-containing protein 7 isoform X2 [Sus scrofa];XP_020956471.1//major facilitator superfamily domain-containing protein 7 isoform X1 [Sus scrofa];XP_0209…
100625223	XM_021100811.1	4162	1	2.56653e-05	PDE6B	P33726.1//RecName: Full=Rod cGMP-specific 3',5'-cyclic phosphodiesterase subunit beta; Short=GMP-PDE beta; Flags: Precursor
110262026	XM_021100810.1	3476	480	0.0169904	PIGG	XP_020956469.1//GPI ethanolamine phosphate transferase 2 [Sus scrofa]
102165510	XM_021100809.1	1668	2	0.000153992	LOC102165510	XP_020956468.1//high mobility group protein 20A-like [Sus scrofa]
102159659	XM_021100806.1	891	1	0.000153992	LOC102159659	XP_020956465.1//uncharacterized protein LOC102159659 [Sus scrofa]
100514243	XM_021100795.1,XM_021100796.1	3009	10	0.000410644	PRDM8	XP_020956455.1//PR domain zinc finger protein 8 isoform X2 [Sus scrofa];XP_020956454.1//PR domain zinc finger protein 8 isoform X1 [Sus scrofa]
100522450	XM_021100778.1,XM_021100780.1,XM_021100781.1,XM_021100782.1,XM_021100783.1,XM_021100784.1,XM_021100785.1,XM_021100786.1,XM_021100787.1,XM_021100788.1,XM_021100789.1,XM_021100791.1,XM_021100792.1,XM_021100793.1,XM_021100794.1	3983.36	188	0.00577469	ARHGAP24	XP_020956437.1//rho GTPase-activating protein 24 isoform X1 [Sus scrofa];XP_020956445.1//rho GTPase-activating protein 24 isoform X3 [Sus scrofa];XP_020956444.1//rho GTPase-activating protein 24 isoform X2 [Sus scrofa]
100518083	XM_021100766.1	5218	185	0.00431177	HERC5	XP_015106006.1//PREDICTED: E3 ISG15--protein ligase HERC5 isoform X2 [Vicugna pacos]
100621284	XM_021100734.1,XM_021100735.1	9713.57	241	0.00297717	UNC5C	XP_020956393.1//netrin receptor UNC5C isoform X1 [Sus scrofa];XP_020956394.1//netrin receptor UNC5C isoform X2 [Sus scrofa]
100525414	XM_021100698.1,XM_021100699.1	7100.42	1518	0.0257679	SYNPO2	XP_010983825.1//PREDICTED: synaptopodin-2 [Camelus dromedarius];XP_004870102.1//synaptopodin-2 isoform X3 [Heterocephalus glaber]
100170119	XM_021100696.1	530	25938.1	7.8621	RPLP1	XP_014394983.1//PREDICTED: 60S acidic ribosomal protein P1 [Myotis brandtii]
100626233	XM_021100677.1	6631	338	0.00615967	MAML3	XP_020956336.1//LOW QUALITY PROTEIN: mastermind-like protein 3 [Sus scrofa]
100624340	XM_021100666.1	4779	764	0.0194543	USP38	XP_020956325.1//ubiquitin carboxyl-terminal hydrolase 38 [Sus scrofa]
102163742	XM_021100656.1	990	22	0.00305417	LOC102163742	XP_020956315.1//ice-structuring protein 4-like [Sus scrofa]
100519500	XM_021100652.1	2833	766	0.0336215	MAB21L2	XP_009889040.1//PREDICTED: protein mab-21-like 2 [Charadrius vociferus]
102163040	XM_021100635.1	1049	2	0.000256653	PRSS48	XP_020956294.1//serine protease 48 [Sus scrofa]
100512848	XM_021100606.1,XM_021100607.1,XM_021100608.1,XM_021100609.1,XM_021100610.1,XM_021100612.1,XM_021100613.1	9175.8	1032	0.0134999	CNOT6L	XP_016278484.1//PREDICTED: CCR4-NOT transcription complex subunit 6-like isoform X2 [Monodelphis domestica];XP_020956265.1//CCR4-NOT transcription complex subunit 6-like isoform X1 [Sus scrofa];XP_016009900.1//PREDICTED: CCR4-NOT transcription complex subunit 6-like isoform X1 [Rousettus aegyptiacus];XP_007997172.1//PREDICTED: CCR4-NOT transcription complex subunit 6-like isoform X1 [Chlorocebus …
106504776	XM_021100555.1	1693	3	0.000230987	LOC106504776	XP_020956214.1//collagen alpha-1(I) chain-like [Sus scrofa]
100627016	XM_021100542.1	3864	15	0.00048764	LOC100627016	XP_020956201.1//LOW QUALITY PROTEIN: nuclear envelope pore membrane protein POM 121C-like [Sus scrofa]
110261948	XM_021100533.1	1335	6	0.000590301	LOC110261948	XP_020956192.1//uncharacterized protein LOC110261948 [Sus scrofa]
102163658	XM_021100526.1	1383	1	0.000102661	LOC102163658	XP_020956185.1//putative tripartite motif-containing protein 75 [Sus scrofa]
102163398	XM_021100525.1	1750	1	7.69958e-05	LOC102163398	XP_020956184.1//putative tripartite motif-containing protein 75 [Sus scrofa]
100520350	XM_021100519.1,XM_021100522.1	5137.58	1471	0.0347764	ITGA11	XP_020956181.1//integrin alpha-11 isoform X2 [Sus scrofa];XP_020956178.1//integrin alpha-11 isoform X1 [Sus scrofa]
110261778	XM_021100197.1,XM_021100198.1	3025	943.51	0.0386519	NOL7	XP_004432243.2//PREDICTED: nucleolar protein 7 [Ceratotherium simum simum]
100153339	XM_021100196.1	3154	743	0.0291301	RANBP9	XP_020955855.1//LOW QUALITY PROTEIN: ran-binding protein 9 [Sus scrofa]
100152943	XM_021100189.1,XM_021100190.1,XM_021100191.1,XM_021100192.1	2467	1	5.13306e-05	ADTRP	XP_020955849.1//androgen-dependent TFPI-regulating protein isoform X2 [Sus scrofa];XP_020955850.1//androgen-dependent TFPI-regulating protein isoform X3 [Sus scrofa];XP_020955848.1//androgen-dependent TFPI-regulating protein isoform X1 [Sus scrofa];XP_020955851.1//androgen-dependent TFPI-regulating protein isoform X4 [Sus scrofa]
100153368	XM_021100179.1,XM_021100180.1,XM_021100181.1,XM_021100182.1	3877	144	0.00454275	ELOVL2	XP_020955839.1//elongation of very long chain fatty acids protein 2 isoform X2 [Sus scrofa];XP_020955838.1//elongation of very long chain fatty acids protein 2 isoform X1 [Sus scrofa]
102159048	XM_021100174.1,XM_021100175.1,XM_021100176.1,XM_021100177.1,XM_021100178.1	2580	1	5.13306e-05	SYCP2L	XP_020955835.1//synaptonemal complex protein 2-like isoform X2 [Sus scrofa];XP_020955833.1//synaptonemal complex protein 2-like isoform X1 [Sus scrofa];XP_020955837.1//synaptonemal complex protein 2-like isoform X4 [Sus scrofa];XP_020955836.1//synaptonemal complex protein 2-like isoform X3 [Sus scrofa]
100156354	XM_021100160.1	2928	10046	0.425813	TXNDC5	XP_020955819.1//thioredoxin domain-containing protein 5 [Sus scrofa]
100522444	XM_021100137.1,XM_021100138.1,XM_021100140.1,XM_021100141.1,XM_021100142.1	1052.41	155	0.0200702	LYRM4	XP_019566412.1//PREDICTED: LYR motif-containing protein 4 [Rhinolophus sinicus];XP_020955799.1//LYR motif-containing protein 4 isoform X3 [Sus scrofa];XP_020955796.1//LYR motif-containing protein 4 isoform X1 [Sus scrofa]
100522260	XM_021100136.1	10688	72.69	0.000821289	PPP1R3G	XP_020955795.1//protein phosphatase 1 regulatory subunit 3G [Sus scrofa]
100155291	XM_021100128.1,XM_021100129.1,XM_021100130.1	3394.31	551	0.0200189	CDYL	XP_020955787.1//chromodomain Y-like protein isoform X1 [Sus scrofa]
100624785	XM_021100120.1	1636	797.59	0.0630083	LOC100624785	XP_015507719.1//PREDICTED: tubulin beta-1 chain-like [Parus major]
100622976	XM_021100107.1	2010	27	0.00169391	FOXF2	XP_020955766.1//forkhead box protein F2 [Sus scrofa]
100152843	XM_021100106.1	2042	78	0.00485074	FOXQ1	XP_020955765.1//forkhead box protein Q1 [Sus scrofa]
100154278	XM_021100088.1	7888	379	0.00577469	C7H14orf132	XP_020955747.1//uncharacterized protein C14orf132 homolog, partial [Sus scrofa]
110261759	XM_021100087.1	1806	2	0.000153992	LOC110261759	XP_020955746.1//collagen alpha-1(I) chain-like [Sus scrofa]
100151784	XM_021100081.1,XM_021100084.1,XM_021100092.1,XM_021100093.1	3771.72	1611	0.0524085	CLPX	XP_020955752.1//ATP-dependent Clp protease ATP-binding subunit clpX-like, mitochondrial isoform X4 [Sus scrofa];XP_020955743.1//ATP-dependent Clp protease ATP-binding subunit clpX-like, mitochondrial isoform X2 [Sus scrofa];XP_020955751.1//ATP-dependent Clp protease ATP-binding subunit clpX-like, mitochondrial isoform X3 [Sus scrofa];XP_020955740.1//ATP-dependent Clp protease ATP-binding subunit …
100512240	XM_021100078.1	3773	72.86	0.00236121	FAM161B	XP_020955737.1//protein FAM161B [Sus scrofa]
110261757	XM_021100077.1	2083	1	5.13306e-05	LOC110261757	XP_007113451.1//PREDICTED: disintegrin and metalloproteinase domain-containing protein 21 [Physeter catodon]
110255249	XM_021100074.1	5506	12	0.000256653	LOC110255249	XP_020955733.1//disintegrin and metalloproteinase domain-containing protein 20-like [Sus scrofa]
102158547	XM_021100073.1	1075	2.02	0.000256653	LOC102158547	XP_020955732.1//uncharacterized protein LOC102158547 [Sus scrofa]
100522152	XM_021100072.1	2795	2	7.69958e-05	LOC100522152	XP_020955731.1//coiled-coil domain-containing protein 170-like [Sus scrofa]
110261753	XM_021100070.1,XM_021100075.1	2518.85	21	0.00105228	UBAP1L	XP_020955729.1//ubiquitin-associated protein 1-like [Sus scrofa]
110261750	XM_021100064.1	3610	9	0.000307983	KBTBD13	XP_020955723.1//kelch repeat and BTB domain-containing protein 13, partial [Sus scrofa]
100155563	XM_021100058.1	4843	17.48	0.00043631	RPGRIP1	XP_020955717.1//LOW QUALITY PROTEIN: X-linked retinitis pigmentosa GTPase regulator-interacting protein 1 [Sus scrofa]
100152111	XM_021100053.1	2208	2	0.000102661	LOC100152111	XP_020955712.1//coiled-coil domain-containing protein 33 [Sus scrofa]
110261743	XM_021100042.1	2673	577.3	0.0269229	LOC110261743	XP_020955701.1//uncharacterized protein LOC110261743 [Sus scrofa]
100153486	XM_021100039.1	2402	167	0.00872619	NFKBIE	XP_020955698.1//LOW QUALITY PROTEIN: NF-kappa-B inhibitor epsilon [Sus scrofa]
100156753	XM_021100038.1	3069	2	7.69958e-05	CAPN11	XP_020955697.1//calpain-11 [Sus scrofa]
102167579	XM_021100037.1	2564	8	0.000384979	C7H6orf223	XP_020955696.1//LOW QUALITY PROTEIN: uncharacterized protein C6orf223 homolog [Sus scrofa]
102159855	XM_021100027.1	1724	14	0.00105228	LOC102159855	XP_014691030.1//PREDICTED: zinc finger protein 345-like [Equus asinus]
100153830	XM_021100024.1,XM_021100025.1	7773	299.14	0.00461975	MALT1	XP_020955684.1//mucosa-associated lymphoid tissue lymphoma translocation protein 1 isoform X2 [Sus scrofa];XP_020955683.1//mucosa-associated lymphoid tissue lymphoma translocation protein 1 isoform X1 [Sus scrofa]
100518318	XM_021100020.1	1233	4	0.00043631	LOC100518318	XP_020955679.1//transmembrane and coiled-coil domain-containing protein 5B-like [Sus scrofa]
100627410	XM_021100000.1	978	341.19	0.0481224	LOC100627410	XP_020955659.1//histone H3.3-like [Sus scrofa]
110261697	XM_021099999.1	1602	2.16	0.000179657	LOC110261697	XP_020955658.1//collagen alpha-1(III) chain-like [Sus scrofa]
110261685	XM_021099910.1	1874	2479.6	0.16898	LOC110261685	XP_007526974.2//PREDICTED: chromobox protein homolog 3 isoform X1 [Erinaceus europaeus]
100624179	XM_021099896.1,XM_021099897.1,XM_021099898.1	4339	8	0.000230987	COCH	XP_020955555.1//cochlin [Sus scrofa]
100525821	XM_021099852.1	1091	3.26	0.000410644	LOC100525821	XP_020955511.1//LOW QUALITY PROTEIN: uncharacterized protein LOC100525821 [Sus scrofa]
110261674	XM_021099849.1	407	1	0.00043631	LOC110261674	XP_003804484.2//PREDICTED: LOW QUALITY PROTEIN: uncharacterized protein LOC100980546 [Pan paniscus]
110261673	XM_021099847.1	1888	8	0.000538971	LOC110261673	XP_020770838.1//histone H4-like [Odocoileus virginianus texanus]
100512420	XM_021099846.1	462	3.15	0.00115494	LOC100512420	XP_007971680.1//PREDICTED: histone H2B type 1-B [Chlorocebus sabaeus]
110261672	XM_021099845.1	516	3	0.000949615	LOC110261672	XP_013204527.1//PREDICTED: uncharacterized protein LOC101998036 [Microtus ochrogaster]
110261671	XM_021099844.1	481	4.27	0.00148859	LOC110261671	XP_003502246.1//PREDICTED: histone H2B type 1 isoform X1 [Cricetulus griseus]
110261669	XM_021099841.1	471	1	0.000359314	LOC110261669	XP_016810513.1//PREDICTED: histone H2B type 1 [Pan troglodytes]
110261666	XM_021099839.1	885	6	0.000949615	LOC110261666	XP_003942030.1//PREDICTED: histone H2A type 2-A-like [Saimiri boliviensis boliviensis]
110261665	XM_021099838.1	512	5	0.00159125	LOC110261665	XP_013006888.1//PREDICTED: histone H2A type 1-like [Cavia porcellus]
110261664	XM_021099837.1	507	5.29	0.00169391	LOC110261664	XP_008159186.1//PREDICTED: histone H3.1-like [Eptesicus fuscus]
110261663	XM_021099836.1	1254	17.04	0.00179657	LOC110261663	XP_005640223.1//histone H2B type 2-E-like [Canis lupus familiaris]
110261661	XM_021099835.1	784	3	0.000538971	LOC110261661	XP_020955494.1//histone H1.5 [Sus scrofa]
100154074	XM_021099812.1,XM_021099813.1,XM_021099814.1	4635.85	899	0.0236377	ZNF322	KFO33895.1//Zinc finger protein 322A [Fukomys damarensis]
110255333	XM_021099811.1	4458	54.94	0.00151425	ZSCAN26	XP_021541774.1//LOW QUALITY PROTEIN: zinc finger protein 271-like [Neomonachus schauinslandi]
100156123	XM_021099807.1,XM_021099808.1	6700.7	70	0.0012576	ZKSCAN4	XP_007179164.1//PREDICTED: uncharacterized protein LOC102999167 [Balaenoptera acutorostrata scammoni]
100520846	XM_021099748.1,XM_021099749.1	1488.46	343	0.030054	GMDS	XP_020955407.1//GDP-mannose 4,6 dehydratase isoform X1 [Sus scrofa];XP_020955408.1//GDP-mannose 4,6 dehydratase isoform X2 [Sus scrofa]
102164234	XM_021099730.1,XM_021099731.1,XM_021099732.1,XM_021099733.1,XM_021099734.1,XM_021099735.1	2663	2	0.000102661	BEGAIN	XP_020955390.1//brain-enriched guanylate kinase-associated protein isoform X2 [Sus scrofa];XP_020955392.1//brain-enriched guanylate kinase-associated protein isoform X4 [Sus scrofa];XP_020955393.1//brain-enriched guanylate kinase-associated protein isoform X5 [Sus scrofa];XP_020955389.1//brain-enriched guanylate kinase-associated protein isoform X1 [Sus scrofa]
100739329	XM_021099700.1,XM_021099701.1,XM_021099702.1,XM_021099703.1,XM_021099704.1,XM_021099705.1	1477.28	288	0.02546	DEGS2	XP_020955360.1//sphingolipid delta(4)-desaturase/C4-monooxygenase DES2 isoform X2 [Sus scrofa];XP_020955359.1//sphingolipid delta(4)-desaturase/C4-monooxygenase DES2 isoform X1 [Sus scrofa]
102162035	XM_021099699.1	5974	2187	0.0442983	YY1	XP_019607127.1//PREDICTED: transcriptional repressor protein YY1 [Rhinolophus sinicus]
100512793	XM_021099690.1	4594	3	7.69958e-05	LOC100512793	XP_020955349.1//cholesterol 24-hydroxylase [Sus scrofa]
100625046	XM_021099689.1	3426	89	0.00320816	HHIPL1	XP_020955348.1//HHIP-like protein 1 [Sus scrofa]
100512614	XM_021099687.1,XM_021099688.1	4247	86	0.00246387	CCDC85C	XP_020955347.1//coiled-coil domain-containing protein 85C isoform X2 [Sus scrofa];XP_020955346.1//coiled-coil domain-containing protein 85C isoform X1 [Sus scrofa]
100152573	XM_021099675.1,XM_021099676.1,XM_021099677.1,XM_021099678.1	2551.64	9	0.00043631	AK7	XP_020955335.1//adenylate kinase 7 isoform X2 [Sus scrofa];XP_020955336.1//adenylate kinase 7 isoform X3 [Sus scrofa];XP_020955337.1//adenylate kinase 7 isoform X4 [Sus scrofa];XP_020955334.1//adenylate kinase 7 isoform X1 [Sus scrofa]
106504547	XM_021099670.1	1437	5.15	0.000461975	LOC106504547	XP_001928857.4//serpin A3-8 [Sus scrofa]
100153068	XM_021099651.1,XM_021099652.1	2845	52	0.00228421	ASB2	XP_020955310.1//ankyrin repeat and SOCS box protein 2 [Sus scrofa]
102167492	XM_021099648.1,XM_021099649.1,XM_021099650.1	3661	2	7.69958e-05	PRIMA1	XP_020955307.1//proline-rich membrane anchor 1 isoform X1 [Sus scrofa];XP_020955308.1//proline-rich membrane anchor 1 isoform X2 [Sus scrofa]
100157577	XM_021099631.1	2315	72	0.00390112	MOAP1	XP_020955290.1//LOW QUALITY PROTEIN: modulator of apoptosis 1 [Sus scrofa]
100155709	XM_021099628.1	4268	179	0.00513306	RIN3	XP_020955287.1//ras and Rab interactor 3 [Sus scrofa]
106507753	XM_021099625.1,XM_021099626.1,XM_021099627.1	2991.07	1195	0.049534	CPSF2	XP_006071303.1//PREDICTED: cleavage and polyadenylation specificity factor subunit 2 isoform X1 [Bubalus bubalis]
100154633	XM_021099624.1	7615	356	0.0056207	PHLPP1	XP_020955283.1//PH domain leucine-rich repeat-containing protein phosphatase 1 [Sus scrofa]
100154452	XM_021099621.1,XM_021099622.1	8483.27	1376	0.0194799	TRIP11	XP_020955280.1//thyroid receptor-interacting protein 11 isoform X1 [Sus scrofa]
100512175	XM_021099620.1	3538	6	0.000205322	CATSPERB	XP_007180944.1//PREDICTED: cation channel sperm-associated protein subunit beta [Balaenoptera acutorostrata scammoni]
100623751	XM_021099610.1,XM_021099611.1,XM_021099612.1,XM_021099613.1,XM_021099614.1,XM_021099615.1,XM_021099616.1,XM_021099617.1	3956.8	1049	0.0324666	RPS6KA5	XP_020955276.1//ribosomal protein S6 kinase alpha-5 isoform X7 [Sus scrofa];XP_020955270.1//ribosomal protein S6 kinase alpha-5 isoform X2 [Sus scrofa];XP_020955274.1//ribosomal protein S6 kinase alpha-5 isoform X5 [Sus scrofa];XP_020955271.1//ribosomal protein S6 kinase alpha-5 isoform X3 [Sus scrofa];XP_020955269.1//ribosomal protein S6 kinase alpha-5 isoform X1 [Sus scrofa]
100154890	XM_021099605.1,XM_021099606.1,XM_021099607.1,XM_021099608.1,XM_021099609.1	3371.05	1124	0.0411158	TTC7B	XP_020955268.1//tetratricopeptide repeat protein 7B isoform X5 [Sus scrofa];XP_020955265.1//tetratricopeptide repeat protein 7B isoform X2 [Sus scrofa];XP_020955266.1//tetratricopeptide repeat protein 7B isoform X3 [Sus scrofa];XP_020955264.1//tetratricopeptide repeat protein 7B isoform X1 [Sus scrofa];XP_020955267.1//tetratricopeptide repeat protein 7B isoform X4 [Sus scrofa]
100151812	XM_021099586.1,XM_021099587.1,XM_021099588.1,XM_021099589.1,XM_021099590.1	7095.74	1853	0.0314913	FLRT2	XP_020955245.1//leucine-rich repeat transmembrane protein FLRT2 [Sus scrofa]
100520751	XM_021099584.1,XM_021099585.1	6559	3690	0.067936	SEL1L	XP_020955244.1//protein sel-1 homolog 1 isoform X2 [Sus scrofa];XP_020955243.1//protein sel-1 homolog 1 isoform X1 [Sus scrofa]
100154605	XM_021099583.1	5740	949	0.0200189	GTF2A1	XP_016075559.1//PREDICTED: transcription initiation factor IIA subunit 1 [Miniopterus natalensis]
100155836	XM_021099575.1	2773	627	0.0281291	SERPINB5	XP_020955234.1//serpin B5 [Sus scrofa]
100154765	XM_021099557.1,XM_021099558.1,XM_021099559.1,XM_021099561.1,XM_021099562.1	9768.36	111	0.00136026	ADCK1	XP_020955216.1//uncharacterized aarF domain-containing protein kinase 1 isoform X1 [Sus scrofa];XP_020955218.1//uncharacterized aarF domain-containing protein kinase 1 isoform X3 [Sus scrofa];XP_020955221.1//uncharacterized aarF domain-containing protein kinase 1 isoform X5 [Sus scrofa]
100623576	XM_021099555.1	2175	1811	0.105176	SNW1	XP_006157174.1//PREDICTED: SNW domain-containing protein 1 [Tupaia chinensis]
100158010	XM_021099554.1	5766	1929	0.0405255	SPTLC2	XP_020955213.1//serine palmitoyltransferase 2 [Sus scrofa]
100518382	XM_021099553.1	3774	2	7.69958e-05	ISM2	XP_020955212.1//LOW QUALITY PROTEIN: isthmin-2 [Sus scrofa]
102158165	XM_021099547.1,XM_021099548.1	6444	57	0.00107794	TMEM63C	XP_020955206.1//calcium permeable stress-gated cation channel 1 [Sus scrofa]
110261637	XM_021099546.1	1716	6.02	0.000461975	LOC110261637	XP_020955205.1//serpin B3-like [Sus scrofa]
110261636	XM_021099545.1	1724	2.94	0.000230987	LOC110261636	XP_020955204.1//serpin B3-like [Sus scrofa]
100154390	XM_021099540.1,XM_021099541.1	3993.8	132.01	0.00405511	ANGEL1	XP_020955199.1//protein angel homolog 1 isoform X1 [Sus scrofa]
110261633	XM_021099538.1	1672	3.03	0.000230987	LOC110261633	XP_020955197.1//serpin B3-like [Sus scrofa]
100624820	XM_021099533.1,XM_021099534.1,XM_021099535.1	1712.97	128	0.00962448	JDP2	XP_005343429.2//PREDICTED: LOW QUALITY PROTEIN: jun dimerization protein 2 [Microtus ochrogaster];XP_005623731.1//jun dimerization protein 2 isoform X1 [Canis lupus familiaris];EDL02873.1//Jun dimerization protein 2, isoform CRA_a, partial [Mus musculus]
100156623	XM_021099530.1	1755	5	0.000359314	SERPINB11	XP_020955189.1//serpin B11 [Sus scrofa]
100154070	XM_021099497.1	2708	117	0.00538971	PNMA1	XP_020955156.1//paraneoplastic antigen Ma1 [Sus scrofa]
110255331	XM_021099494.1	1883	340.55	0.0230987	LOC110255331	XP_014691248.1//PREDICTED: acyl-coenzyme A thioesterase 1-like [Equus asinus]
100155753	XM_021099417.1,XM_021099418.1	10428.3	243	0.00279752	MAP3K9	XP_020955077.1//mitogen-activated protein kinase kinase kinase 9 isoform X2 [Sus scrofa];XP_020955076.1//mitogen-activated protein kinase kinase kinase 9 isoform X1 [Sus scrofa]
100739754	XM_021099415.1	5579	1	2.56653e-05	LOC100739754	XP_007184619.1//PREDICTED: disintegrin and metalloproteinase domain-containing protein 20-like [Balaenoptera acutorostrata scammoni]
100152619	XM_021099393.1	3637	751.22	0.025383	LOC100152619	XP_020955052.1//pleckstrin homology domain-containing family H member 1 [Sus scrofa]
100512115	XM_021099383.1,XM_021099384.1	3509	693	0.024305	RAB15	XP_016781729.1//PREDICTED: ras-related protein Rab-15 isoform X1 [Pan troglodytes];XP_020955042.1//ras-related protein Rab-15 isoform X1 [Sus scrofa]
100156993	XM_021099329.1,XM_021099330.1,XM_021099331.1,XM_021099332.1,XM_021099333.1	7657.07	556.96	0.00875186	SLC12A6	XP_005211552.1//PREDICTED: solute carrier family 12 member 6 isoform X1 [Bos taurus];XP_006056078.1//PREDICTED: solute carrier family 12 member 6 isoform X4 [Bubalus bubalis];XP_004010465.1//PREDICTED: solute carrier family 12 member 6 isoform X3 [Ovis aries];XP_005983371.1//PREDICTED: solute carrier family 12 member 6 isoform X1 [Pantholops hodgsonii]
100625933	XM_021099314.1,XM_021099315.1	3463	8	0.000282318	RNASE13	XP_020954973.1//probable inactive ribonuclease-like protein 13 [Sus scrofa]
100626020	XM_021099313.1	3438	1	2.56653e-05	LOC100626020	XP_020954972.1//ribonuclease 7 [Sus scrofa]
110261607	XM_021099311.1	5104	1	2.56653e-05	LOC110261607	XP_020954970.1//LOW QUALITY PROTEIN: olfactory receptor 5AU1 [Sus scrofa]
110261595	XM_021099272.1	2521	1.94	0.000102661	LOC110261595	XP_020954931.1//uncharacterized protein LOC110261595 [Sus scrofa]
100622301	XM_021099265.1,XM_021099266.1	2971	5	0.000205322	REM2	XP_020954924.1//GTP-binding protein REM 2 isoform X1 [Sus scrofa];XP_020954925.1//GTP-binding protein REM 2 isoform X2 [Sus scrofa]
100626253	XM_021099247.1,XM_021099248.1	5150.53	90	0.00213022	C7H14orf93	XP_020954906.1//uncharacterized protein C14orf93 homolog [Sus scrofa]
100156489	XM_021099206.1	2867	382.1	0.0165541	TGM1	XP_020954865.1//protein-glutamine gamma-glutamyltransferase K [Sus scrofa]
110261579	XM_021099188.1	3634	1	2.56653e-05	FOXG1	XP_020954847.1//forkhead box protein G1 [Sus scrofa]
102165436	XM_021099185.1,XM_021099186.1	3279	259	0.0097528	PRKD1	XP_005196331.3//PREDICTED: serine/threonine-protein kinase D1 isoform X2 [Bos taurus]
110261574	XM_021099169.1,XM_021099170.1,XM_021099171.1,XM_021099172.1	1880.77	621.98	0.0422194	PPP2R3C	XP_020954828.1//serine/threonine-protein phosphatase 2A regulatory subunit B'' subunit gamma isoform X1 [Sus scrofa];XP_004637146.1//PREDICTED: serine/threonine-protein phosphatase 2A regulatory subunit B'' subunit gamma isoform X2 [Octodon degus]
100519610	XM_021099167.1,XM_021099168.1	2710.62	173.72	0.0079819	KIAA0391	XP_020954826.1//mitochondrial ribonuclease P protein 3 [Sus scrofa]
110261568	XM_021099104.1	4318	2.01	5.13306e-05	LOC110261568	XP_020954763.1//uncharacterized protein LOC110261568 [Sus scrofa]
100511268	XM_021099101.1,XM_021099102.1,XM_021099103.1	3878.65	1901.99	0.0601081	ARIH1	XP_020954761.1//E3 ubiquitin-protein ligase ARIH1 isoform X2 [Sus scrofa];XP_021796370.1//E3 ubiquitin-protein ligase ARIH1 isoform X2 [Papio anubis];XP_020954760.1//E3 ubiquitin-protein ligase ARIH1 isoform X1 [Sus scrofa]
100623369	XM_021099054.1,XM_021099055.1	3385.19	1009	0.0367527	SEMA7A	XP_020954713.1//semaphorin-7A isoform X1 [Sus scrofa]
100156673	XM_021099019.1,XM_021099020.1	4048.43	1426	0.0431177	HMG20A	EDL25866.1//high mobility group 20A, isoform CRA_b, partial [Mus musculus];XP_004276387.1//PREDICTED: high mobility group protein 20A isoform X1 [Orcinus orca]
110261563	XM_021099017.1	4512	1	2.56653e-05	ISL2	XP_020954676.1//insulin gene enhancer protein ISL-2 [Sus scrofa]
100621770	XM_021099009.1,XM_021099010.1	3064.65	1654	0.0668324	UBE2Q2	XP_020954669.1//ubiquitin-conjugating enzyme E2 Q2 isoform X2 [Sus scrofa];EDL25841.1//ubiquitin-conjugating enzyme E2Q (putative) 2, isoform CRA_a, partial [Mus musculus]
100157484	XM_021098979.1	1094	979	0.121294	CIB1	XP_020954638.1//calcium and integrin-binding protein 1 [Sus scrofa]
110261555	XM_021098977.1,XM_021098978.1	3927.64	551	0.0171957	SEMA4B	XP_020954636.1//semaphorin-4B [Sus scrofa]
100152649	XM_021098967.1,XM_021098968.1,XM_021098969.1,XM_021098970.1,XM_021098971.1,XM_021098972.1,XM_021098973.1,XM_021098974.1,XM_021098975.1	6428.26	328	0.00615967	ZNF710	DAA17675.1//TPA: hCG2038207-like [Bos taurus]
100154672	XM_021098959.1	6770	211	0.0037728	TICRR	XP_020954618.1//treslin [Sus scrofa]
110261553	XM_021098957.1	739	1	0.000205322	LOC110261553	XP_020954616.1//myeloid-associated differentiation marker-like [Sus scrofa]
100737631	XM_021098956.1	1079	1	0.000128326	LOC100737631	XP_020954615.1//myeloid-associated differentiation marker-like [Sus scrofa]
100736871	XM_021098955.1	5629	23	0.00048764	LOC100736871	XP_020954614.1//myeloid-associated differentiation marker-like [Sus scrofa]
106504436	XM_021098954.1	3673	16	0.000538971	LOC106504436	XP_020954613.1//myeloid-associated differentiation marker-like [Sus scrofa]
110261552	XM_021098953.1	1645	13	0.00102661	LOC110261552	XP_020954612.1//myeloid-associated differentiation marker-like [Sus scrofa]
100524545	XM_021098934.1,XM_021098939.1,XM_021098945.1,XM_021098951.1	4254.39	2681	0.0769958	PCSK6	XP_020954598.1//proprotein convertase subtilisin/kexin type 6 isoform X2 [Sus scrofa];XP_020954610.1//proprotein convertase subtilisin/kexin type 6 isoform X4 [Sus scrofa];XP_020954593.1//proprotein convertase subtilisin/kexin type 6 isoform X1 [Sus scrofa];XP_020954604.1//proprotein convertase subtilisin/kexin type 6 isoform X3 [Sus scrofa]
100157656	XM_021098910.1	6628	11049	0.201241	IQGAP1	XP_020954569.1//ras GTPase-activating-like protein IQGAP1 [Sus scrofa]
100622907	XM_021098905.1	2979	291	0.012114	WDR73	XP_020954564.1//WD repeat-containing protein 73 [Sus scrofa]
100622744	XM_021098904.1	1189	1449	0.163257	SEC11A	XP_014444976.1//PREDICTED: signal peptidase complex catalytic subunit SEC11A [Tupaia chinensis]
100514527	XM_021098897.1,XM_021098898.1,XM_021098899.1	3629.8	307	0.0103944	PDE8A	XP_020954556.1//high affinity cAMP-specific and IBMX-insensitive 3',5'-cyclic phosphodiesterase 8A isoform X1 [Sus scrofa]
100154412	XM_021098887.1,XM_021098888.1,XM_021098889.1,XM_021098890.1,XM_021098892.1,XM_021098893.1	3822	3	0.000102661	AP3B2	XP_020954546.1//AP-3 complex subunit beta-2 [Sus scrofa]
110261546	XM_021098881.1,XM_021098882.1	5802.96	1216.93	0.025383	HDGFL3	XP_020954541.1//hepatoma-derived growth factor-related protein 3 isoform X2 [Sus scrofa];NP_057157.1//hepatoma-derived growth factor-related protein 3 [Homo sapiens]
100157238	XM_021098873.1,XM_021098874.1,XM_021098875.1	7456.18	485	0.00782791	ADAMTSL3	XP_020954533.1//ADAMTS-like protein 3 isoform X2 [Sus scrofa];XP_005602809.1//PREDICTED: LOW QUALITY PROTEIN: ADAMTS-like protein 3 [Equus caballus];XP_020954532.1//ADAMTS-like protein 3 isoform X1 [Sus scrofa]
100155652	XM_021098870.1	3645	826	0.0278468	EFL1	XP_020954529.1//elongation factor-like GTPase 1 [Sus scrofa]
110261545	XM_021098868.1,XM_021098869.1	3665.04	231	0.00775091	MEX3B	BAD32608.1//mKIAA2009 protein, partial [Mus musculus];XP_020954527.1//RNA-binding protein MEX3B isoform X1 [Sus scrofa]
100738461	XM_021098863.1,XM_021098864.1,XM_021098865.1,XM_021098867.1	7752.27	137	0.00213022	CEMIP	XP_006189673.2//PREDICTED: cell migration-inducing and hyaluronan-binding protein [Camelus ferus]
100156023	XM_021098834.1	2927	1	5.13306e-05	CHRNA5	XP_020954493.1//neuronal acetylcholine receptor subunit alpha-5 [Sus scrofa]
100171403	XM_021098831.1,XM_021098832.1	2796.49	1155	0.0513819	ELOVL5	XP_020954490.1//elongation of very long chain fatty acids protein 5 [Sus scrofa]
110261535	XM_021098813.1	1161	2	0.000230987	DEFB133	XP_020954472.1//beta-defensin 133 [Sus scrofa]
110261534	XM_021098812.1	4953	157	0.00384979	FAM189A1	XP_020954471.1//protein FAM189A1 [Sus scrofa]
100516087	XM_021098810.1,XM_021098811.1	3045	2	7.69958e-05	GLYATL3	XP_020954469.1//glycine N-acyltransferase-like protein 3 isoform X1 [Sus scrofa]
100626713	XM_021098806.1,XM_021098807.1,XM_021098808.1,XM_021098809.1	5412	3.99	7.69958e-05	PTCHD4	XP_020954468.1//patched domain-containing protein 4 isoform X4 [Sus scrofa];XP_020954465.1//patched domain-containing protein 4 isoform X1 [Sus scrofa];XP_020954466.1//patched domain-containing protein 4 isoform X2 [Sus scrofa];XP_020954467.1//patched domain-containing protein 4 isoform X3 [Sus scrofa]
100153310	XM_021098803.1	2951	681	0.0286168	MPHOSPH10	XP_020954462.1//U3 small nucleolar ribonucleoprotein protein MPP10 [Sus scrofa]
110261530	XM_021098792.1,XM_021098793.1	908	37	0.00569769	LOC110261530	XP_020954451.1//uncharacterized LOC101929726 homolog [Sus scrofa]
100154285	XM_021098745.1,XM_021098746.1,XM_021098747.1,XM_021098748.1,XM_021098749.1	2087	6.72	0.000410644	CRIP3	XP_020954404.1//cysteine-rich protein 3 isoform X1 [Sus scrofa];XP_020954407.1//cysteine-rich protein 3 isoform X4 [Sus scrofa];XP_020954408.1//cysteine-rich protein 3 isoform X5 [Sus scrofa];XP_020954406.1//cysteine-rich protein 3 isoform X3 [Sus scrofa]
100415931	XM_021098695.1	5410	26	0.000590301	CHRNA7	XP_020954354.1//neuronal acetylcholine receptor subunit alpha-7 [Sus scrofa]
100739200	XM_021098694.1,XM_021098696.1,XM_021098697.1	1931	11	0.000718628	GUCA1A	XP_007197932.1//PREDICTED: guanylyl cyclase-activating protein 1 isoform X4 [Balaenoptera acutorostrata scammoni]
100520848	XM_021098686.1	2295	1384	0.0758922	PRICKLE4	XP_020954345.1//prickle-like protein 4 [Sus scrofa]
100155343	XM_021098685.1	8880	112	0.00151425	MKRN3	XP_020954344.1//probable E3 ubiquitin-protein ligase makorin-3 [Sus scrofa]
100738047	XM_021098669.1	3321	18	0.000667297	TREML2	XP_020954328.1//trem-like transcript 2 protein [Sus scrofa]
100158162	XM_021098662.1	6298	439	0.00841821	ATP10A	XP_020954321.1//LOW QUALITY PROTEIN: probable phospholipid-transporting ATPase VA [Sus scrofa]
100152855	XM_021098660.1	1293	2	0.000205322	KCNK16	XP_020954319.1//potassium channel subfamily K member 16 [Sus scrofa]
106507367	XM_021098659.1	2929	4	0.000179657	KCNK17	XP_020954318.1//LOW QUALITY PROTEIN: potassium channel subfamily K member 17 [Sus scrofa]
100156478	XM_021098657.1	15323	2	2.56653e-05	DNAH8	XP_010971982.1//PREDICTED: dynein heavy chain 8, axonemal isoform X1 [Camelus bactrianus]
100739153	XM_021098645.1,XM_021098646.1	3483.12	4372	0.154531	SRSF3	OCT91642.1//hypothetical protein XELAEV_18014700mg [Xenopus laevis]
100157037	XM_021098608.1,XM_021098609.1,XM_021098610.1	4173	21	0.000615967	PACSIN1	XP_006202158.1//PREDICTED: protein kinase C and casein kinase substrate in neurons protein 1 [Vicugna pacos]
100625548	XM_021098607.1,XM_021098613.1,XM_021098621.1,XM_021098629.1,XM_021098630.1	4543	4	0.000102661	GABRB3	XP_020954280.1//gamma-aminobutyric acid receptor subunit beta-3 isoform X3 [Sus scrofa];XP_020954266.1//gamma-aminobutyric acid receptor subunit beta-3 isoform X1 [Sus scrofa];XP_020954272.1//gamma-aminobutyric acid receptor subunit beta-3 isoform X2 [Sus scrofa];XP_020954289.1//gamma-aminobutyric acid receptor subunit beta-3 isoform X5 [Sus scrofa]
102162530	XM_021098574.1	3616	134	0.00454275	ALDH1A3	XP_022366786.1//aldehyde dehydrogenase family 1 member A3 isoform X1 [Enhydra lutris kenyoni]
106504370	XM_021098470.1,XM_021098472.1,XM_021098473.1,XM_021098474.1,XM_021098475.1,XM_021098476.1,XM_021098477.1,XM_021098478.1	6390.55	51.69	0.00097528	LOC106504370	XP_020954129.1//uncharacterized protein LOC106504370 isoform X1 [Sus scrofa];XP_020954131.1//uncharacterized protein LOC106504370 isoform X2 [Sus scrofa];XP_020954133.1//uncharacterized protein LOC106504370 isoform X4 [Sus scrofa];XP_020954134.1//uncharacterized protein LOC106504370 isoform X5 [Sus scrofa];ABR01161.1//transposase [Sus scrofa];XP_020954135.1//uncharacterized protein LOC106504370 i…
100515902	XM_021098438.1	1460	62.05	0.0055437	LOC100515902	XP_020953531.1//MHC class I antigen 2 isoform X1 [Sus scrofa]
110261487	XM_021098435.1	447	1	0.000384979	LOC110261487	ELV13502.1//Histone H2B type 1-M [Tupaia chinensis]
110261486	XM_021098434.1	574	8	0.00218155	LOC110261486	XP_001086637.2//PREDICTED: histone H2B type 1-like [Macaca mulatta]
110261483	XM_021098433.1	527	630	0.192438	LOC110261483	XP_020008928.1//histone H2A type 1-like [Castor canadensis]
110261482	XM_021098432.1	1303	10.28	0.00105228	LOC110261482	XP_006735979.1//PREDICTED: histone H2A type 1-E-like [Leptonychotes weddellii]
100155734	XM_021098431.1	522	2	0.000615967	LOC100155734	XP_003897207.2//histone H2A type 1-B/E [Papio anubis]
110261479	XM_021098430.1	3110	2	7.69958e-05	LOC110261479	XP_020954089.1//histone H1t [Sus scrofa]
110261478	XM_021098429.1	795	2	0.000359314	LOC110261478	XP_020954088.1//LOW QUALITY PROTEIN: histone H1.1 [Sus scrofa]
110261477	XM_021098428.1	408	3.42	0.00151425	LOC110261477	XP_010829397.1//PREDICTED: histone H4-like [Bison bison bison]
110255195	XM_021098420.1,XM_021098421.1	1731.64	4	0.000307983	SLC17A2	XP_006198650.2//PREDICTED: sodium-dependent phosphate transport protein 3 isoform X3 [Vicugna pacos];XP_006198649.2//PREDICTED: sodium-dependent phosphate transport protein 3 isoform X2 [Vicugna pacos]
100156280	XM_021098305.1,XM_021098310.1	3864	8	0.000256653	GREM1	KFO32901.1//Gremlin-1 [Fukomys damarensis];XP_020953969.1//gremlin-1 isoform X2 [Sus scrofa]
100157473	XM_021098302.1	4767	644	0.0164514	ARHGAP11A	XP_020953961.1//rho GTPase-activating protein 11A [Sus scrofa]
106506784	XM_021098035.1,XM_021098041.1	2428.12	5.44	0.000282318	LOC106506784	XP_020953700.1//basic salivary proline-rich protein 2-like isoform X2 [Sus scrofa];XP_020953694.1//basic salivary proline-rich protein 2-like isoform X1 [Sus scrofa]
110261434	XM_021097838.1	883	1	0.000153992	LOC110261434	XP_020953497.1//proproteinase E [Sus scrofa]
102164975	XM_021097818.1,XM_021097820.1,XM_021097824.1	3729.49	957	0.031517	BUB1B	XP_020953483.1//mitotic checkpoint serine/threonine-protein kinase BUB1 beta isoform X3 [Sus scrofa];XP_020953477.1//mitotic checkpoint serine/threonine-protein kinase BUB1 beta isoform X1 [Sus scrofa];XP_020953479.1//mitotic checkpoint serine/threonine-protein kinase BUB1 beta isoform X2 [Sus scrofa]
100518974	XM_021097816.1,XM_021097817.1	4322	961	0.0271539	FAF1	XP_020953476.1//FAS-associated factor 1 isoform X2 [Sus scrofa];XP_011762462.1//PREDICTED: FAS-associated factor 1 [Macaca nemestrina]
100627919	XM_021097815.1	7730	41.41	0.000641632	ANKRD63	ELK05548.1//Ankyrin repeat domain-containing protein 50 [Pteropus alecto]
100520620	XM_021097759.1,XM_021097760.1,XM_021097761.1,XM_021097763.1,XM_021097764.1,XM_021097765.1,XM_021097766.1	5959.04	967	0.0196339	ROR1	XP_020953424.1//inactive tyrosine-protein kinase transmembrane receptor ROR1 isoform X4 [Sus scrofa];XP_020953425.1//inactive tyrosine-protein kinase transmembrane receptor ROR1 isoform X5 [Sus scrofa];XP_020953419.1//inactive tyrosine-protein kinase transmembrane receptor ROR1 isoform X2 [Sus scrofa];XP_020953418.1//inactive tyrosine-protein kinase transmembrane receptor ROR1 isoform X1 [Sus scr…
106507646	XM_021097756.1,XM_021097757.1	9734	6	7.69958e-05	NEGR1	XP_020953416.1//neuronal growth regulator 1 isoform X2 [Sus scrofa];XP_020848829.1//neuronal growth regulator 1 [Phascolarctos cinereus]
102167268	XM_021097744.1,XM_021097745.1,XM_021097746.1,XM_021097747.1,XM_021097748.1,XM_021097749.1	2966.64	160	0.00669864	TMEM241	XP_020953406.1//transmembrane protein 241 isoform X4 [Sus scrofa];XP_020953405.1//transmembrane protein 241 isoform X3 [Sus scrofa];XP_020953407.1//transmembrane protein 241 isoform X5 [Sus scrofa];XP_020953403.1//transmembrane protein 241 isoform X1 [Sus scrofa];XP_020953404.1//transmembrane protein 241 isoform X2 [Sus scrofa];XP_017516903.1//PREDICTED: transmembrane protein 241 isoform X5 [Mani…
100526114	XM_021097743.1	4372	344	0.00959881	CABLES1	XP_020953402.1//CDK5 and ABL1 enzyme substrate 1 [Sus scrofa]
100524382	XM_021097705.1	4014	11	0.000333649	LOC100524382	XP_020953364.1//LOW QUALITY PROTEIN: L-amino-acid oxidase-like [Sus scrofa]
100170147	XM_021097681.1,XM_021097682.1,XM_021097683.1,XM_021097684.1,XM_021097685.1,XM_021097686.1	2607	100	0.00479941	ALPL	XP_020953340.1//alkaline phosphatase, tissue-nonspecific isozyme isoform X1 [Sus scrofa]
110261409	XM_021097627.1	1635	0.28	2.56653e-05	LOC110261409	XP_020953286.1//cytochrome P450 4A25-like [Sus scrofa]
100736720	XM_021097626.1	1307	9	0.00092395	LOC100736720	XP_020953285.1//calreticulin-like [Sus scrofa]
100522498	XM_021097620.1	2487	3.53	0.000179657	LOC100522498	XP_020953279.1//LOW QUALITY PROTEIN: eukaryotic translation initiation factor 5 [Sus scrofa]
102161682	XM_021097619.1,XM_021097621.1,XM_021097625.1,XM_021097628.1	1552.15	328	0.0274618	C1H15orf57	XP_020953287.1//uncharacterized protein C15orf57 homolog isoform X2 [Sus scrofa];XP_020953278.1//uncharacterized protein C15orf57 homolog isoform X1 [Sus scrofa]
100511460	XM_021097615.1	2376	1	5.13306e-05	LOC100511460	XP_020953274.1//LOW QUALITY PROTEIN: RING finger and transmembrane domain-containing protein 1 [Sus scrofa]
102159271	XM_021097613.1	1874	111	0.00757126	RPUSD2	XP_020953272.1//LOW QUALITY PROTEIN: RNA pseudouridylate synthase domain-containing protein 2 [Sus scrofa]
106510670	XM_021097607.1	4000	26	0.000795624	LOC106510670	XP_020953266.1//uncharacterized protein LOC106510670 [Sus scrofa]
100515668	XM_021097605.1	4119	11.6	0.000333649	BMP8A	XP_020953264.1//LOW QUALITY PROTEIN: bone morphogenetic protein 8A [Sus scrofa]
102165851	XM_021097603.1	1406	1	0.000102661	LOC102165851	XP_020953262.1//vegetative cell wall protein gp1-like [Sus scrofa]
100739275	XM_021097602.1	3627	3	0.000102661	SPOCD1	XP_020953261.1//LOW QUALITY PROTEIN: SPOC domain-containing protein 1 [Sus scrofa]
100519199	XM_021097600.1	1017	2	0.000282318	TEX46	XP_020953259.1//uncharacterized protein C1orf234 homolog [Sus scrofa]
102165849	XM_021097593.1	6174	18.48	0.000359314	LOC102165849	XP_020953252.1//uncharacterized protein C1orf167, partial [Sus scrofa]
110261388	XM_021097592.1	1452	3	0.000282318	LOC110261388	XP_020953251.1//LOW QUALITY PROTEIN: uncharacterized protein LOC110261388 [Sus scrofa]
102160306	XM_021097587.1	2058	11.64	0.000718628	LOC102160306	XP_020953246.1//uncharacterized protein LOC102160306 [Sus scrofa]
100620540	XM_021097586.1	2805	7	0.000307983	LOC100620540	XP_020953245.1//tyrosine-protein phosphatase non-receptor type 11-like [Sus scrofa]
110261376	XM_021097574.1	2851	4	0.000179657	FAM71E2	XP_020953233.1//protein FAM71E2 [Sus scrofa]
102160148	XM_021097573.1	1033	1.78	0.000230987	LOC102160148	XP_020953232.1//leukocyte immunoglobulin-like receptor subfamily A member 6 [Sus scrofa]
110261370	XM_021097571.1	1323	3	0.000307983	LOC110261370	XP_020953230.1//vomeronasal type-1 receptor 4-like [Sus scrofa]
100523792	XM_021097560.1	1554	1.1	0.000102661	LOC100523792	XP_013854194.2//LOW QUALITY PROTEIN: cationic amino acid transporter 3-like [Sus scrofa]
100518130	XM_021097559.1	967	18.41	0.00264352	PRRG2	XP_020953218.1//LOW QUALITY PROTEIN: transmembrane gamma-carboxyglutamic acid protein 2 [Sus scrofa]
106504172	XM_021097554.1	846	211.99	0.0354951	INAFM1	XP_020953213.1//putative transmembrane protein INAFM1 [Sus scrofa]
110261358	XM_021097553.1	6300	4	7.69958e-05	PNMA8B	XP_020953212.1//LOW QUALITY PROTEIN: PNMA-like protein 2 [Sus scrofa]
106509492	XM_021097550.1	3982	3	0.000102661	LOC106509492	XP_020953209.1//carcinoembryonic antigen-related cell adhesion molecule 5-like [Sus scrofa]
110261354	XM_021097544.1	393	2	0.00092395	LOC110261354	XP_020953203.1//basic proline-rich protein-like [Sus scrofa]
106507571	XM_021097535.1	3670	5	0.000179657	LOC106507571	XP_020953194.1//uncharacterized protein LOC106507571 [Sus scrofa]
110261347	XM_021097496.1,XM_021097497.1	1955	3.04	0.000205322	LOC110261347	XP_020953155.1//uncharacterized protein LOC110261347 isoform X1 [Sus scrofa]
110261346	XM_021097490.1,XM_021097491.1,XM_021097492.1,XM_021097493.1,XM_021097494.1,XM_021097495.1	2929.23	6110.96	0.258911	GNB1	XP_008542291.1//PREDICTED: guanine nucleotide-binding protein G(I)/G(S)/G(T) subunit beta-1 isoform X1 [Equus przewalskii]
100511201	XM_021097459.1,XM_021097460.1	3290	44	0.00164258	FNDC10	XP_020953118.1//fibronectin type III domain-containing protein 10 [Sus scrofa]
110261341	XM_021097450.1,XM_021097451.1,XM_021097452.1,XM_021097453.1,XM_021097454.1	940.44	670	0.0989396	AURKAIP1	XP_020953109.1//aurora kinase A-interacting protein [Sus scrofa]
100524183	XM_021097446.1	4205	1431	0.0416034	RTF1	XP_020953105.1//RNA polymerase-associated protein RTF1 homolog [Sus scrofa]
110261338	XM_021097420.1	1427	9.17	0.000846954	LOC110261338	XP_020953079.1//tigger transposable element-derived protein 1-like [Sus scrofa]
100516445	XM_021097417.1,XM_021097418.1	2022	2	0.000128326	C6H19orf18	XP_020953076.1//uncharacterized protein C19orf18 homolog isoform X1 [Sus scrofa]
100622139	XM_021097415.1,XM_021097416.1	1046.86	882	0.114955	CHMP2A	XP_007175446.1//PREDICTED: charged multivesicular body protein 2a isoform X1 [Balaenoptera acutorostrata scammoni]
110261337	XM_021097396.1,XM_021097397.1,XM_021097398.1,XM_021097399.1,XM_021097400.1,XM_021097402.1,XM_021097403.1,XM_021097404.1,XM_021097405.1,XM_021097406.1,XM_021097407.1,XM_021097408.1,XM_021097409.1,XM_021097410.1,XM_021097411.1,XM_021097412.1	3942.97	146	0.00454275	LOC110261337	XP_006218760.2//PREDICTED: tigger transposable element-derived protein 1-like [Vicugna pacos]
102158419	XM_021097370.1,XM_021097371.1,XM_021097372.1	2312	2	0.000102661	SLC27A5	XP_020953030.1//bile acyl-CoA synthetase isoform X2 [Sus scrofa];XP_020953029.1//bile acyl-CoA synthetase isoform X1 [Sus scrofa];XP_007457546.1//PREDICTED: bile acyl-CoA synthetase [Lipotes vexillifer]
100738234	XM_021097351.1	5170	2894	0.0679873	EHD4	XP_010367370.1//PREDICTED: EH domain-containing protein 4 [Rhinopithecus roxellana]
110261332	XM_021097344.1,XM_021097345.1,XM_021097346.1	2970.75	3412	0.142442	TRIM28	XP_020953005.1//transcription intermediary factor 1-beta isoform X3 [Sus scrofa];XP_020953003.1//transcription intermediary factor 1-beta isoform X1 [Sus scrofa];XP_020953004.1//transcription intermediary factor 1-beta isoform X2 [Sus scrofa]
110261325	XM_021097338.1	4074	37	0.00110361	LOC110261325	DAA19298.1//TPA: zinc finger protein 264-like [Bos taurus]
100514811	XM_021097326.1,XM_021097333.1,XM_021097341.1	6279	11	0.000205322	PLA2G4E	XP_020952992.1//cytosolic phospholipase A2 epsilon isoform X2 [Sus scrofa];XP_020953000.1//cytosolic phospholipase A2 epsilon isoform X3 [Sus scrofa];XP_020952985.1//cytosolic phospholipase A2 epsilon isoform X1 [Sus scrofa]
102162529	XM_021097313.1	3620	2	7.69958e-05	PLA2G4D	XP_020952972.1//cytosolic phospholipase A2 delta [Sus scrofa]
110261315	XM_021097308.1,XM_021097309.1	1327.29	88.38	0.00880319	LOC110261315	XP_020952967.1//aurora kinase C isoform X1 [Sus scrofa];XP_020952968.1//aurora kinase C isoform X2 [Sus scrofa]
110261311	XM_021097294.1,XM_021097295.1	5161	10.73	0.000256653	LOC110261311	XP_022259223.1//uncharacterized protein LOC102155336 [Canis lupus familiaris]
110261294	XM_021097269.1,XM_021097270.1,XM_021097271.1,XM_021097272.1,XM_021097273.1	4046.76	130.52	0.00395245	ZNF331	DAA19425.1//TPA: zinc finger protein 331 [Bos taurus];XP_002930499.1//PREDICTED: zinc finger protein 331 [Ailuropoda melanoleuca]
110261292	XM_021097266.1	3460	265	0.00944482	LOC110261292	XP_020748226.1//LOW QUALITY PROTEIN: zinc finger protein 28-like [Odocoileus virginianus texanus]
110261291	XM_021097262.1,XM_021097263.1	2798	153	0.0068013	LOC110261291	DAA19451.1//TPA: zinc finger protein 107 [Bos taurus]
110261290	XM_021097257.1	2251	3	0.000179657	LOC110261290	XP_020952916.1//zinc finger protein 160-like [Sus scrofa]
110261289	XM_021097256.1	2596	14	0.000667297	LOC110261289	XP_014683418.1//PREDICTED: LOW QUALITY PROTEIN: zinc finger protein 665-like [Equus asinus]
110261286	XM_021097243.1	5932	1	2.56653e-05	LOC110261286	XP_020725654.1//LOW QUALITY PROTEIN: zinc finger protein 708-like [Odocoileus virginianus texanus]
110261278	XM_021097223.1	860	686	0.112619	TMEM147	NP_001033583.1//transmembrane protein 147 [Rattus norvegicus]
110261277	XM_021097222.1	2075	7	0.00043631	LOC110261277	XP_020952881.1//protein FAM187B-like [Sus scrofa]
100736963	XM_021097211.1,XM_021097212.1	1667	10	0.000769958	SCN1B	XP_020952870.1//sodium channel subunit beta-1 isoform X1 [Sus scrofa];EDL23950.1//sodium channel, voltage-gated, type I, beta, isoform CRA_a, partial [Mus musculus]
100526171	XM_021097191.1,XM_021097192.1,XM_021097193.1,XM_021097194.1,XM_021097195.1	2032.66	97.65	0.00610834	ZNF566	XP_012918256.1//PREDICTED: zinc finger protein 566 isoform X7 [Mustela putorius furo];XP_014588805.1//PREDICTED: zinc finger protein 420 isoform X7 [Equus caballus]
110261276	XM_021097152.1,XM_021097153.1,XM_021097155.1	2974.83	42	0.00174524	ZNF599	XP_003997989.1//PREDICTED: zinc finger protein 599 isoform X1 [Felis catus]
100624088	XM_021097148.1,XM_021097149.1,XM_021097150.1,XM_021097151.1	2062.89	87	0.00533838	HPN	XP_020952810.1//serine protease hepsin isoform X4 [Sus scrofa];XP_020952809.1//serine protease hepsin isoform X3 [Sus scrofa];XP_020952807.1//serine protease hepsin isoform X1 [Sus scrofa];XP_020952808.1//serine protease hepsin isoform X2 [Sus scrofa]
106510528	XM_021097135.1,XM_021097137.1,XM_021097138.1,XM_021097139.1,XM_021097140.1	2591.51	74	0.00356747	LOC106510528	XP_006068803.1//PREDICTED: zinc finger protein 850-like [Bubalus bubalis];XP_020952799.1//zinc finger protein 461 isoform X5 [Sus scrofa];XP_020952798.1//zinc finger protein 461 isoform X4 [Sus scrofa];XP_020952796.1//zinc finger protein 461 isoform X2 [Sus scrofa]
100524259	XM_021097131.1,XM_021097132.1,XM_021097133.1,XM_021097134.1	2423.77	198	0.0102404	APLP1	XP_020952793.1//amyloid-like protein 1 isoform X4 [Sus scrofa];XP_020952792.1//amyloid-like protein 1 isoform X3 [Sus scrofa];XP_020952790.1//amyloid-like protein 1 isoform X1 [Sus scrofa];XP_020952791.1//amyloid-like protein 1 isoform X2 [Sus scrofa]
102161349	XM_021097121.1,XM_021097123.1	3375	7	0.000256653	CD22	XP_020952780.1//B-cell receptor CD22 [Sus scrofa]
102165562	XM_021097077.1	681	13	0.00284885	DYNLRB2	XP_020952736.1//dynein light chain roadblock-type 2 [Sus scrofa]
106510466	XM_021097064.1,XM_021097065.1,XM_021097066.1	1427.33	368	0.0337755	MAF	XP_020952723.1//transcription factor Maf [Sus scrofa]
100627470	XM_021097053.1	8394	321	0.00459408	CDYL2	XP_020952712.1//chromodomain Y-like protein 2 [Sus scrofa]
110261260	XM_021097052.1	1199	986	0.110053	GCSH	XP_020952711.1//glycine cleavage system H protein, mitochondrial [Sus scrofa]
110255220	XM_021097045.1	4509	1450.09	0.0392165	ATMIN	XP_020952704.1//ATM interactor [Sus scrofa]
110261257	XM_021097043.1	1099	255	0.0314143	MPHOSPH6	XP_020952702.1//M-phase phosphoprotein 6 [Sus scrofa]
102161342	XM_021097032.1	6662	61.37	0.00110361	CENPBD1	XP_020952691.1//LOW QUALITY PROTEIN: CENPB DNA-binding domain-containing protein 1 [Sus scrofa]
100627469	XM_021097003.1	2492	449	0.0225598	SPG7	XP_020952662.1//paraplegin [Sus scrofa]
102166622	XM_021096969.1	4624	11	0.000282318	LOC102166622	XP_020952628.1//uncharacterized protein LOC102166622 [Sus scrofa]
110261252	XM_021096942.1	3086	1	5.13306e-05	FOXO6	XP_020952601.1//forkhead box protein O6 [Sus scrofa]
102157561	XM_021096940.1,XM_021096941.1	1206	2	0.000230987	EDN2	XP_020952599.1//endothelin-2 isoform X1 [Sus scrofa];XP_020952600.1//endothelin-2 isoform X2 [Sus scrofa]
110261249	XM_021096937.1	998	640.3	0.0882116	LOC110261249	ABR01162.1//endonuclease/reverse transcriptase [Sus scrofa]
100522878	XM_021096924.1,XM_021096925.1	4288	9	0.000256653	RIMKLA	XP_020952583.1//N-acetylaspartylglutamate synthase A isoform X1 [Sus scrofa];XP_020952584.1//N-acetylaspartylglutamate synthase A isoform X2 [Sus scrofa]
102164419	XM_021096908.1	2605	5444	0.26099	SLC2A1	NP_001278874.1//solute carrier family 2, facilitated glucose transporter member 1 [Cricetulus griseus]
100523256	XM_021096907.1	8467	24	0.000333649	LOC100523256	XP_007077503.1//PREDICTED: olfactory receptor 2A12-like [Panthera tigris altaica]
110261242	XM_021096834.1	1064	1481	0.189435	ATP6V0B	XP_011857213.1//PREDICTED: V-type proton ATPase 21 kDa proteolipid subunit isoform X2 [Mandrillus leucophaeus]
100736914	XM_021096832.1,XM_021096833.1	2036	148.78	0.00926516	DPH2	XP_020952492.1//2-(3-amino-3-carboxypropyl)histidine synthase subunit 2 isoform X2 [Sus scrofa];XP_020952491.1//2-(3-amino-3-carboxypropyl)histidine synthase subunit 2 isoform X1 [Sus scrofa]
100736821	XM_021096829.1,XM_021096830.1	2125.94	783	0.0465825	B4GALT2	XP_014947417.1//PREDICTED: beta-1,4-galactosyltransferase 2 isoform X1 [Ovis aries];XP_020952489.1//beta-1,4-galactosyltransferase 2 isoform X2 [Sus scrofa]
100514412	XM_021096755.1	3554	627	0.0217128	HECTD3	XP_020952414.1//E3 ubiquitin-protein ligase HECTD3 [Sus scrofa]
100622335	XM_021096734.1,XM_021096735.1,XM_021096736.1	3525.71	1119	0.0390625	GPBP1L1	XP_020952393.1//vasculin-like protein 1 [Sus scrofa]
102164418	XM_021096717.1	2526	4	0.000205322	LOC102164418	XP_020952376.1//vitamin D3 hydroxylase-associated protein-like [Sus scrofa]
100738460	XM_021096714.1,XM_021096715.1	2808.16	357	0.0158098	MOB3C	XP_020952373.1//MOB kinase activator 3C isoform X1 [Sus scrofa];XP_007130583.1//PREDICTED: MOB kinase activator 3C isoform X1 [Physeter catodon]
100627285	XM_021096704.1	1659	5.23	0.000410644	LOC100627285	XP_020952363.1//cytochrome P450 4A24-like, partial [Sus scrofa]
110255328	XM_021096701.1,XM_021096702.1	2153	1	5.13306e-05	LOC110255328	XP_020952360.1//cytochrome P450 4X1-like [Sus scrofa]
110255311	XM_021096699.1,XM_021096700.1	1412	1.41	0.000128326	LOC110255311	XP_020952358.1//cytochrome P450 4A24-like isoform X1 [Sus scrofa];Q8SPK1.1//RecName: Full=Cytochrome P450 4A24; AltName: Full=CYPIVA24; AltName: Full=Fatty acid omega-hydroxylase; AltName: Full=Long-chain fatty acid omega-monooxygenase
110261233	XM_021096681.1	1682	2	0.000153992	FOXD2	XP_020952340.1//forkhead box protein D2 [Sus scrofa]
100626346	XM_021096678.1	5621	264	0.00569769	TRABD2B	XP_020952337.1//metalloprotease TIKI2 [Sus scrofa]
100522082	XM_021096677.1	4358	4	0.000102661	SLC5A9	XP_007122240.1//PREDICTED: sodium/glucose cotransporter 4-like isoform X2 [Physeter catodon]
100517534	XM_021096661.1	1842	1896	0.131637	TXNDC12	XP_020952320.1//thioredoxin domain-containing protein 12 [Sus scrofa]
102158636	XM_021096660.1	2687	202	0.00936783	KTI12	XP_020952319.1//protein KTI12 homolog [Sus scrofa]
100517164	XM_021096646.1,XM_021096647.1,XM_021096648.1	5417.51	902	0.0201986	ZFYVE9	XP_020952305.1//zinc finger FYVE domain-containing protein 9 isoform X1 [Sus scrofa];XP_020952307.1//zinc finger FYVE domain-containing protein 9 isoform X3 [Sus scrofa];XP_020952306.1//zinc finger FYVE domain-containing protein 9 isoform X2 [Sus scrofa]
100516979	XM_021096634.1,XM_021096635.1,XM_021096636.1,XM_021096637.1,XM_021096638.1,XM_021096639.1,XM_021096640.1,XM_021096641.1,XM_021096642.1,XM_021096643.1,XM_021096644.1,XM_021096645.1	5707.46	674	0.0142956	ZCCHC11	XP_020952293.1//terminal uridylyltransferase 4 isoform X1 [Sus scrofa];XP_020952299.1//terminal uridylyltransferase 4 isoform X7 [Sus scrofa];XP_020952296.1//terminal uridylyltransferase 4 isoform X4 [Sus scrofa];XP_020952297.1//terminal uridylyltransferase 4 isoform X5 [Sus scrofa];XP_020952303.1//terminal uridylyltransferase 4 isoform X11 [Sus scrofa];XP_020952298.1//terminal uridylyltransferas…
100621417	XM_021096633.1	1736	2598	0.192387	GPX7	XP_004774505.1//PREDICTED: glutathione peroxidase 7 [Mustela putorius furo]
100515552	XM_021096612.1	3954	6	0.000179657	GLIS1	ELR50672.1//Zinc finger protein GLIS1, partial [Bos mutus]
100621320	XM_021096606.1,XM_021096607.1	1760.41	981	0.0715548	LRRC42	XP_006919286.1//PREDICTED: leucine-rich repeat-containing protein 42 isoform X1 [Pteropus alecto];XP_020952265.1//leucine-rich repeat-containing protein 42 [Sus scrofa]
100622589	XM_021096604.1	5607	5	0.000102661	CDCP2	XP_020952263.1//CUB domain-containing protein 2 [Sus scrofa]
100627329	XM_021096593.1,XM_021096594.1,XM_021096595.1,XM_021096596.1	2238.35	1271	0.0715805	SSBP3	XP_020952254.1//single-stranded DNA-binding protein 3 isoform X3 [Sus scrofa];NP_940840.1//single-stranded DNA-binding protein 3 isoform b [Mus musculus];NP_663768.1//single-stranded DNA-binding protein 3 isoform a [Homo sapiens];XP_020952252.1//single-stranded DNA-binding protein 3 isoform X1 [Sus scrofa]
100621283	XM_021096592.1	1450	1417	0.127839	MRPL37	XP_020952251.1//39S ribosomal protein L37, mitochondrial [Sus scrofa]
100513740	XM_021096591.1	2369	10.91	0.000590301	FAM151A	XP_007104485.1//PREDICTED: protein FAM151A [Physeter catodon]
100621407	XM_021096566.1	1937	14.3	0.000949615	LOC100621407	XP_003128009.5//cytochrome P450 2J2 isoform X1 [Sus scrofa]
100525112	XM_021096565.1	2021	38.93	0.0024382	LOC100525112	XP_020952224.1//cytochrome P450 2J2-like [Sus scrofa]
110261221	XM_021096564.1	2290	11	0.000615967	LOC110261221	XP_020952223.1//cytochrome P450 2J2-like [Sus scrofa]
100522413	XM_021096540.1	5984	488	0.00985547	CACHD1	XP_020952199.1//LOW QUALITY PROTEIN: VWFA and cache domain-containing protein 1 [Sus scrofa]
100620493	XM_021096495.1	3783	3	0.000102661	WDR78	XP_020952154.1//LOW QUALITY PROTEIN: WD repeat-containing protein 78 [Sus scrofa]
100516204	XM_021096484.1	8037	4	5.13306e-05	LRRC7	XP_020952143.1//LOW QUALITY PROTEIN: leucine-rich repeat-containing protein 7 [Sus scrofa]
100623628	XM_021096361.1,XM_021096363.1,XM_021096364.1,XM_021096365.1,XM_021096366.1,XM_021096367.1,XM_021096368.1,XM_021096369.1,XM_021096370.1	4555.36	912	0.0244077	PRKACB	XP_020952026.1//cAMP-dependent protein kinase catalytic subunit beta isoform X6 [Sus scrofa];XP_020952025.1//cAMP-dependent protein kinase catalytic subunit beta isoform X5 [Sus scrofa];XP_004263000.1//PREDICTED: cAMP-dependent protein kinase catalytic subunit beta isoform X5 [Orcinus orca];XP_010961636.1//PREDICTED: cAMP-dependent protein kinase catalytic subunit beta isoform X3 [Camelus bactria…
102166994	XM_021096357.1	553	2354	0.673816	GNG5	XP_011837525.1//PREDICTED: guanine nucleotide-binding protein G(I)/G(S)/G(O) subunit gamma-5 [Mandrillus leucophaeus]
100620426	XM_021096356.1	1298	637	0.0650101	RPF1	XP_020952015.1//ribosome production factor 1 [Sus scrofa]
100523254	XM_021096355.1	1685	3691	0.282344	CTBS	XP_020952014.1//di-N-acetylchitobiase [Sus scrofa]
100523354	XM_021096336.1,XM_021096337.1	2034	5	0.000307983	KCNG2	XP_020951995.1//potassium voltage-gated channel subfamily G member 2 [Sus scrofa]
110261201	XM_021096335.1	4049	2	5.13306e-05	SYT4	XP_020951994.1//synaptotagmin-4 [Sus scrofa]
100621425	XM_021096271.1,XM_021096272.1	3697.52	640.21	0.0212765	SLC39A6	XP_020951930.1//zinc transporter ZIP6 [Sus scrofa]
100626409	XM_021096211.1,XM_021096212.1	5866.43	1633.04	0.0336985	TRAPPC8	XP_020951871.1//trafficking protein particle complex subunit 8 isoform X2 [Sus scrofa];XP_020951870.1//trafficking protein particle complex subunit 8 isoform X1 [Sus scrofa]
100623651	XM_021096208.1,XM_021096210.1	5254.83	4790	0.110669	DSC2	XP_010975496.1//PREDICTED: desmocollin-2 [Camelus dromedarius];XP_010945036.1//PREDICTED: desmocollin-2 [Camelus bactrianus]
100623437	XM_021096206.1,XM_021096207.1	7024.28	1285	0.0220465	DSC3	XP_012906929.1//PREDICTED: LOW QUALITY PROTEIN: desmocollin-3 [Mustela putorius furo];XP_020757664.1//desmocollin-3 isoform X2 [Odocoileus virginianus texanus]
100515322	XM_021096205.1	4863	287	0.00718628	CDH2	NP_001274085.1//cadherin-2 precursor [Canis lupus familiaris]
100739254	XM_021096183.1,XM_021096184.1,XM_021096185.1	2350.49	248	0.0132689	ANKRD29	XP_020951843.1//ankyrin repeat domain-containing protein 29 isoform X2 [Sus scrofa];XP_020951842.1//ankyrin repeat domain-containing protein 29 isoform X1 [Sus scrofa];XP_020951844.1//ankyrin repeat domain-containing protein 29 isoform X3 [Sus scrofa]
100621912	XM_021096177.1,XM_021096178.1	3280.54	4704	0.176988	RIOK3	XP_020951836.1//serine/threonine-protein kinase RIO3 isoform X1 [Sus scrofa];XP_020951837.1//serine/threonine-protein kinase RIO3 isoform X2 [Sus scrofa]
100625317	XM_021096159.1,XM_021096161.1,XM_021096162.1	3206.42	1693	0.0652411	USP14	XP_020951818.1//ubiquitin carboxyl-terminal hydrolase 14 isoform X1 [Sus scrofa];XP_537306.2//ubiquitin carboxyl-terminal hydrolase 14 isoform X1 [Canis lupus familiaris]
102166764	XM_021096155.1,XM_021096156.1	3891.95	4518	0.142288	COLEC12	XP_006823086.1//PREDICTED: collagen alpha-1(I) chain-like, partial [Saccoglossus kowalevskii]
110261177	XM_021096150.1	6969	17	0.000282318	CPNE7	XP_020951809.1//LOW QUALITY PROTEIN: copine-7 [Sus scrofa]
100627122	XM_021096137.1,XM_021096138.1	7153.32	1200	0.0202242	SMCHD1	XP_020951796.1//structural maintenance of chromosomes flexible hinge domain-containing protein 1 isoform X1 [Sus scrofa]
100522875	XM_021096135.1,XM_021096136.1	3970	2975	0.091779	EMILIN2	XP_020951795.1//EMILIN-2 isoform X2 [Sus scrofa];XP_020951794.1//EMILIN-2 isoform X1 [Sus scrofa]
100737127	XM_021096057.1	4007	1116	0.0341092	RAB31	XP_020951716.1//ras-related protein Rab-31 [Sus scrofa]
100623715	XM_021096056.1	4618	3	7.69958e-05	TXNDC2	XP_020951715.1//thioredoxin domain-containing protein 2 [Sus scrofa]
100626308	XM_021096050.1	3054	5135	0.208248	APCDD1	XP_020951709.1//protein APCDD1 [Sus scrofa]
100623583	XM_021096031.1	1830	1672.29	0.116931	TUBB6	XP_020951690.1//LOW QUALITY PROTEIN: tubulin beta-6 chain [Sus scrofa]
100623478	XM_021096024.1	5702	1187.71	0.025229	AFG3L2	XP_020951683.1//LOW QUALITY PROTEIN: AFG3-like protein 2 [Sus scrofa]
100171401	XM_021096020.1,XM_021096021.1,XM_021096022.1,XM_021096023.1	1776.53	509	0.0367527	PTPN2	XP_020951679.1//tyrosine-protein phosphatase non-receptor type 2 isoform X1 [Sus scrofa];XP_020951681.1//tyrosine-protein phosphatase non-receptor type 2 isoform X3 [Sus scrofa];XP_020951680.1//tyrosine-protein phosphatase non-receptor type 2 isoform X2 [Sus scrofa];XP_020951682.1//tyrosine-protein phosphatase non-receptor type 2 isoform X4 [Sus scrofa]
100518075	XM_021095985.1,XM_021095986.1	1881	3.4	0.000230987	LOC100518075	XP_013854653.2//peptidyl-prolyl cis-trans isomerase E isoform X2 [Sus scrofa]
110261155	XM_021095982.1	2079	15	0.00092395	GJA9	XP_020951641.1//gap junction alpha-9 protein [Sus scrofa]
110261151	XM_021095973.1	6232	2	5.13306e-05	EPHA10	XP_020951632.1//LOW QUALITY PROTEIN: ephrin type-A receptor 10 [Sus scrofa]
110261149	XM_021095971.1	2260	659	0.036727	CDCA8	XP_020951630.1//borealin [Sus scrofa]
100622113	XM_021095970.1	2354	271	0.0144752	RSPO1	XP_020951629.1//R-spondin-1 [Sus scrofa]
100620923	XM_021095969.1	2527	250	0.0123707	SNIP1	XP_020951628.1//smad nuclear-interacting protein 1 [Sus scrofa]
100623150	XM_021095967.1,XM_021095968.1	2380.87	891	0.0469931	GNL2	XP_020951626.1//nucleolar GTP-binding protein 2 isoform X1 [Sus scrofa]
110261148	XM_021095963.1,XM_021095964.1,XM_021095965.1,XM_021095966.1	2773.82	74	0.00331082	ZC3H12A	XP_020951622.1//endoribonuclease ZC3H12A [Sus scrofa]
100511641	XM_021095961.1,XM_021095962.1	9230	100	0.00130893	GRIK3	P42264.1//RecName: Full=Glutamate receptor ionotropic, kainate 3; Short=GluK3; AltName: Full=Glutamate receptor 7; Short=GluR-7; Short=GluR7; Flags: Precursor;XP_021482538.1//glutamate receptor ionotropic, kainate 3 [Meriones unguiculatus]
100622140	XM_021095952.1,XM_021095953.1,XM_021095954.1,XM_021095955.1	2082.95	69	0.00420911	OSCP1	XP_020951614.1//protein OSCP1 isoform X4 [Sus scrofa];XP_020951612.1//protein OSCP1 isoform X2 [Sus scrofa];XP_020951611.1//protein OSCP1 isoform X1 [Sus scrofa];XP_020951613.1//protein OSCP1 isoform X3 [Sus scrofa]
100622336	XM_021095950.1,XM_021095951.1	3279	22	0.000821289	CSF3R	XP_007182602.1//PREDICTED: granulocyte colony-stimulating factor receptor [Balaenoptera acutorostrata scammoni]
100625215	XM_021095939.1,XM_021095940.1,XM_021095941.1	3614.81	646	0.0219695	STK40	XP_020951600.1//serine/threonine-protein kinase 40 isoform X2 [Sus scrofa];XP_020951598.1//serine/threonine-protein kinase 40 isoform X1 [Sus scrofa]
100625314	XM_021095936.1,XM_021095937.1,XM_021095938.1	1028.7	272	0.0361624	EVA1B	XP_002720729.2//PREDICTED: protein eva-1 homolog B isoform X2 [Oryctolagus cuniculus];XP_020951595.1//protein eva-1 homolog B [Sus scrofa]
100627402	XM_021095929.1	4513	3949	0.106716	THRAP3	XP_020951588.1//thyroid hormone receptor-associated protein 3 [Sus scrofa]
100525585	XM_021095925.1	5027	1876	0.0453505	COL8A2	XP_001158595.3//PREDICTED: collagen alpha-2(VIII) chain [Pan troglodytes]
100525928	XM_021095922.1,XM_021095923.1,XM_021095924.1	5402	579	0.0130123	CLSPN	XP_020951581.1//claspin isoform X1 [Sus scrofa]
110261146	XM_021095921.1	2074	82	0.00500473	C6H1orf216	XP_020951580.1//UPF0500 protein C1orf216 homolog [Sus scrofa]
100622444	XM_021095920.1	870	748	0.121114	PSMB2	XP_017356583.1//PREDICTED: proteasome subunit beta type-2 [Cebus capucinus imitator]
100623903	XM_021095919.1	3311	1	2.56653e-05	TFAP2E	XP_020951578.1//transcription factor AP-2-epsilon, partial [Sus scrofa]
110261144	XM_021095911.1,XM_021095912.1,XM_021095913.1	4380.5	852	0.0237404	KIAA0319L	XP_020951570.1//dyslexia-associated protein KIAA0319-like protein homolog [Sus scrofa]
110261142	XM_021095896.1	5165	20.14	0.000461975	LOC110261142	XP_020951555.1//LOW QUALITY PROTEIN: phenylalanine--tRNA ligase beta subunit-like [Sus scrofa]
110261138	XM_021095872.1	7273	83	0.00138592	LOC110261138	XP_020951531.1//platelet-activating factor receptor-like [Sus scrofa]
100623214	XM_021095868.1,XM_021095869.1,XM_021095870.1,XM_021095871.1	3619	18	0.000615967	DLGAP3	XP_020951527.1//disks large-associated protein 3 [Sus scrofa]
110261136	XM_021095861.1	1495	6	0.000513306	GJB4	XP_020951520.1//gap junction beta-4 protein [Sus scrofa]
100739829	XM_021095855.1	2305	1	5.13306e-05	A3GALT2	XP_020951514.1//LOW QUALITY PROTEIN: alpha-1,3-galactosyltransferase 2 [Sus scrofa]
110261132	XM_021095807.1,XM_021095808.1	963.96	56	0.00803323	CCDC28B	XP_006054690.1//PREDICTED: coiled-coil domain-containing protein 28B isoform X2 [Bubalus bubalis]
110261131	XM_021095796.1,XM_021095797.1,XM_021095799.1,XM_021095800.1,XM_021095801.1,XM_021095802.1	1639.27	99	0.00780224	TMEM39B	XP_020951459.1//transmembrane protein 39B isoform X4 [Sus scrofa];XP_544441.4//transmembrane protein 39B isoform X1 [Canis lupus familiaris];XP_017205692.1//PREDICTED: transmembrane protein 39B isoform X4 [Oryctolagus cuniculus];XP_020951455.1//transmembrane protein 39B isoform X1 [Sus scrofa];XP_008272001.1//PREDICTED: transmembrane protein 39B isoform X2 [Oryctolagus cuniculus];XP_020951458.1//…
110261126	XM_021095680.1,XM_021095681.1,XM_021095683.1,XM_021095684.1,XM_021095685.1,XM_021095686.1,XM_021095687.1	5168.26	445	0.0104458	GMEB1	XP_020951344.1//glucocorticoid modulatory element-binding protein 1 isoform X2 [Sus scrofa];XP_020951339.1//glucocorticoid modulatory element-binding protein 1 isoform X1 [Sus scrofa]
100622586	XM_021095677.1,XM_021095678.1,XM_021095679.1	1163.89	315	0.0363677	TAF12	XP_008566899.1//PREDICTED: transcription initiation factor TFIID subunit 12 isoform X1 [Galeopterus variegatus];XP_002750565.1//PREDICTED: transcription initiation factor TFIID subunit 12 isoform X1 [Callithrix jacchus];XP_016828409.1//PREDICTED: transcription initiation factor TFIID subunit 12 isoform X5 [Cricetulus griseus]
110261124	XM_021095658.1,XM_021095659.1,XM_021095660.1	730.88	773	0.154633	IFI6	XP_020951317.1//interferon alpha-inducible protein 6 [Sus scrofa]
100513738	XM_021095644.1,XM_021095645.1,XM_021095646.1,XM_021095648.1,XM_021095649.1,XM_021095650.1,XM_021095651.1,XM_021095652.1,XM_021095653.1,XM_021095654.1,XM_021095655.1,XM_021095656.1	3443.02	367	0.0131406	FGR	XP_007170552.1//PREDICTED: tyrosine-protein kinase Fgr isoform X1 [Balaenoptera acutorostrata scammoni];XP_005607357.1//PREDICTED: tyrosine-protein kinase Fgr [Equus caballus];XP_021539280.1//LOW QUALITY PROTEIN: tyrosine-protein kinase Fgr [Neomonachus schauinslandi]
100513359	XM_021095630.1,XM_021095631.1	8257.36	2593	0.0377536	ARID1A	XP_020951289.1//AT-rich interactive domain-containing protein 1A isoform X1 [Sus scrofa];XP_020951290.1//AT-rich interactive domain-containing protein 1A isoform X2 [Sus scrofa]
100621842	XM_021095627.1	927	3000.53	0.450631	SH3BGRL3	XP_004266695.2//PREDICTED: SH3 domain-binding glutamic acid-rich-like protein 3 [Orcinus orca]
110261119	XM_021095611.1	2128	403	0.0239457	ZNF593	XP_020951270.1//zinc finger protein 593 [Sus scrofa]
100524150	XM_021095595.1	3572	370	0.01273	MAN1C1	XP_020951254.1//mannosyl-oligosaccharide 1,2-alpha-mannosidase IC [Sus scrofa]
100626692	XM_021095593.1	1563	898	0.0745833	SYF2	XP_017911487.1//PREDICTED: pre-mRNA-splicing factor SYF2 [Capra hircus]
100622884	XM_021095591.1,XM_021095592.1	4049	3	0.000102661	RUNX3	XP_020951250.1//runt-related transcription factor 3 isoform X1 [Sus scrofa]
100622787	XM_021095589.1	4430	6929	0.190873	CLIC4	XP_006159464.2//PREDICTED: chloride intracellular channel protein 4 [Tupaia chinensis]
100522175	XM_021095561.1,XM_021095572.1,XM_021095583.1,XM_021095590.1	5748.97	2580.5	0.0543591	SPPL2A	XP_020951242.1//signal peptide peptidase-like 2A isoform X3 [Sus scrofa];XP_020951231.1//signal peptide peptidase-like 2A isoform X2 [Sus scrofa];XP_020951220.1//signal peptide peptidase-like 2A isoform X1 [Sus scrofa];XP_020951249.1//signal peptide peptidase-like 2A isoform X4 [Sus scrofa]
100522144	XM_021095552.1,XM_021095553.1,XM_021095554.1,XM_021095555.1	2914.24	404	0.0172214	RCAN3	XP_020951212.1//calcipressin-3 isoform X2 [Sus scrofa];XP_020951211.1//calcipressin-3 isoform X1 [Sus scrofa]
100623299	XM_021095535.1	2860	30	0.00130893	IL22RA1	XP_020951194.1//interleukin-22 receptor subunit alpha-1 [Sus scrofa]
100621002	XM_021095530.1,XM_021095531.1,XM_021095532.1	2449	10	0.000513306	CNR2	XP_020951189.1//cannabinoid receptor 2 [Sus scrofa]
100515613	XM_021095478.1	3090	490	0.0196339	PINK1	XP_020951137.1//serine/threonine-protein kinase PINK1, mitochondrial [Sus scrofa]
110261107	XM_021095470.1	3368	24	0.000872619	RNF186	XP_020951129.1//LOW QUALITY PROTEIN: RING finger protein 186 [Sus scrofa]
100623582	XM_021095465.1,XM_021095466.1,XM_021095467.1,XM_021095468.1	2052	173	0.0107024	NBL1	XP_020951127.1//neuroblastoma suppressor of tumorigenicity 1 isoform X3 [Sus scrofa];XP_020951124.1//neuroblastoma suppressor of tumorigenicity 1 isoform X1 [Sus scrofa]
100737107	XM_021095461.1,XM_021095463.1	6298.13	151	0.00290018	IFFO2	XP_020951122.1//intermediate filament family orphan 2 isoform X2 [Sus scrofa];XP_020951120.1//intermediate filament family orphan 2 isoform X1 [Sus scrofa]
100622521	XM_021095457.1	1663	1	7.69958e-05	IGSF21	XP_020951116.1//immunoglobulin superfamily member 21 [Sus scrofa]
110261102	XM_021095401.1	1365	971	0.0936783	C6H1orf64	XP_020951060.1//uncharacterized protein C1orf64 homolog [Sus scrofa]
110261101	XM_021095392.1	2208	26	0.00148859	LOC110261101	XP_020951051.1//uncharacterized protein LOC110261101 [Sus scrofa]
100514967	XM_021095382.1	2374	528	0.0279238	DHRS3	XP_020951041.1//short-chain dehydrogenase/reductase 3 [Sus scrofa]
100511640	XM_021095335.1	1314	33	0.00331082	FBXO2	XP_020950994.1//F-box only protein 2 [Sus scrofa]
100737278	XM_021095310.1,XM_021095311.1,XM_021095312.1	5580.57	1362	0.0295921	UBE4B	XP_020950971.1//ubiquitin conjugation factor E4 B isoform X3 [Sus scrofa];XP_020950969.1//ubiquitin conjugation factor E4 B isoform X1 [Sus scrofa]
100520617	XM_021095293.1,XM_021095294.1,XM_021095295.1,XM_021095296.1	4494.46	2266.32	0.061494	CLSTN1	XP_020950953.1//calsyntenin-1 isoform X2 [Sus scrofa];XP_020950954.1//calsyntenin-1 isoform X3 [Sus scrofa];XP_020950955.1//calsyntenin-1 isoform X4 [Sus scrofa];XP_020950952.1//calsyntenin-1 isoform X1 [Sus scrofa]
100519547	XM_021095276.1	2562	1	5.13306e-05	SLC45A1	XP_020950935.1//proton-associated sugar transporter A [Sus scrofa]
100627898	XM_021095271.1,XM_021095272.1,XM_021095273.1,XM_021095274.1	8359.03	254	0.00364447	PER3	XP_020950931.1//period circadian protein homolog 3 isoform X2 [Sus scrofa];XP_020950932.1//period circadian protein homolog 3 isoform X3 [Sus scrofa];XP_020950933.1//period circadian protein homolog 3 isoform X4 [Sus scrofa];XP_020950930.1//period circadian protein homolog 3 isoform X1 [Sus scrofa]
100628225	XM_021095270.1	2234	1719	0.0970147	VAMP3	XP_020950929.1//vesicle-associated membrane protein 3 [Sus scrofa]
102159545	XM_021095267.1	1514	98	0.00841821	PHF13	XP_011736515.1//PREDICTED: PHD finger protein 13 [Macaca nemestrina]
100518845	XM_021095266.1	2279	560	0.0309267	DNAJC11	XP_020950925.1//dnaJ homolog subfamily C member 11 [Sus scrofa]
100515319	XM_021095249.1	4164	494	0.0145009	GPR153	XP_020950908.1//LOW QUALITY PROTEIN: probable G-protein coupled receptor 153 [Sus scrofa]
100738053	XM_021095234.1,XM_021095235.1,XM_021095236.1,XM_021095237.1,XM_021095238.1	9342.02	22	0.000282318	CHD5	XP_020950897.1//chromodomain-helicase-DNA-binding protein 5 isoform X5 [Sus scrofa];XP_020950894.1//chromodomain-helicase-DNA-binding protein 5 isoform X2 [Sus scrofa];XP_020950895.1//chromodomain-helicase-DNA-binding protein 5 isoform X3 [Sus scrofa];XP_020950893.1//chromodomain-helicase-DNA-binding protein 5 isoform X1 [Sus scrofa];XP_020950896.1//chromodomain-helicase-DNA-binding protein 5 iso…
100513357	XM_021095232.1	2089	61	0.0036958	DFFB	XP_020950891.1//DNA fragmentation factor subunit beta [Sus scrofa]
106510608	XM_021095224.1,XM_021095225.1,XM_021095226.1,XM_021095227.1,XM_021095228.1,XM_021095229.1,XM_021095230.1	5354.53	622	0.0140902	CEP104	XP_020950888.1//centrosomal protein of 104 kDa isoform X6 [Sus scrofa];XP_020950885.1//centrosomal protein of 104 kDa isoform X3 [Sus scrofa];XP_020950884.1//centrosomal protein of 104 kDa isoform X2 [Sus scrofa];XP_020950889.1//centrosomal protein of 104 kDa isoform X7 [Sus scrofa];XP_020950886.1//centrosomal protein of 104 kDa isoform X4 [Sus scrofa];XP_010848268.1//PREDICTED: centrosomal prote…
100624476	XM_021095209.1	7035	24	0.000410644	PRDM16	XP_020950868.1//LOW QUALITY PROTEIN: PR domain zinc finger protein 16 [Sus scrofa]
110261080	XM_021095201.1	5014	1646	0.0399095	SKI	XP_020950860.1//ski oncogene [Sus scrofa]
110261079	XM_021095200.1	5717	2	5.13306e-05	LOC110261079	XP_020950859.1//uncharacterized protein LOC110261079 [Sus scrofa]
100623754	XM_021095199.1	1867	3	0.000205322	GABRD	XP_020950858.1//gamma-aminobutyric acid receptor subunit delta [Sus scrofa]
100623445	XM_021095196.1,XM_021095197.1,XM_021095198.1	3913	31	0.00097528	TMEM52	XP_020953247.1//LOW QUALITY PROTEIN: calmodulin-like protein 6 [Sus scrofa]
110261078	XM_021095191.1	20269	5	2.56653e-05	LOC110261078	XP_020950850.1//uncharacterized protein LOC110261078 [Sus scrofa]
100620831	XM_021095162.1,XM_021095163.1,XM_021095164.1,XM_021095165.1,XM_021095166.1,XM_021095167.1,XM_021095168.1,XM_021095169.1,XM_021095170.1,XM_021095171.1,XM_021095172.1	2910.24	41.69	0.0017709	KLHL17	XP_020950823.1//kelch-like protein 17 isoform X3 [Sus scrofa];XP_020950821.1//kelch-like protein 17 isoform X1 [Sus scrofa];XP_020950828.1//kelch-like protein 17 isoform X8 [Sus scrofa];XP_020950830.1//kelch-like protein 17 isoform X10 [Sus scrofa];XP_020950822.1//kelch-like protein 17 isoform X2 [Sus scrofa];XP_020950831.1//kelch-like protein 17 isoform X11 [Sus scrofa];XP_020950825.1//kelch-lik…
100737756	XM_021095138.1,XM_021095139.1,XM_021095140.1,XM_021095141.1	5653.42	423	0.00905984	LOC100737756	XP_020950800.1//zinc finger protein 850-like isoform X4 [Sus scrofa];XP_020950798.1//zinc finger protein 850-like isoform X2 [Sus scrofa];XP_020950797.1//zinc finger protein 850-like isoform X1 [Sus scrofa];XP_020950799.1//zinc finger protein 850-like isoform X3 [Sus scrofa]
100521379	XM_021095109.1,XM_021095110.1,XM_021095111.1,XM_021095112.1,XM_021095113.1,XM_021095114.1	2348.69	246	0.0131663	ZNF787	XP_011599945.1//PREDICTED: zinc finger protein 629-like, partial [Aquila chrysaetos canadensis]
110261068	XM_021095100.1	4325	13	0.000359314	ZIM2	XP_007175561.1//PREDICTED: zinc finger imprinted 2-like [Balaenoptera acutorostrata scammoni]
100622339	XM_021095065.1,XM_021095066.1,XM_021095067.1,XM_021095068.1,XM_021095069.1	3147	2	7.69958e-05	NLRP11	XP_020950727.1//NACHT, LRR and PYD domains-containing protein 11 isoform X2 [Sus scrofa];XP_020950728.1//NACHT, LRR and PYD domains-containing protein 11 isoform X3 [Sus scrofa];XP_020950724.1//NACHT, LRR and PYD domains-containing protein 11 isoform X1 [Sus scrofa]
110261065	XM_021095058.1	1211	1.48	0.000153992	LOC110261065	XP_020950717.1//uncharacterized protein LOC110261065 [Sus scrofa]
110261061	XM_021095037.1	1379	895	0.0853627	UBE2S	XP_019483391.1//PREDICTED: ubiquitin-conjugating enzyme E2 S [Hipposideros armiger]
100516123	XM_021095023.1,XM_021095034.1,XM_021095042.1,XM_021095046.1,XM_021095054.1,XM_021095060.1,XM_021095064.1,XM_021095071.1,XM_021095079.1,XM_021095082.1	9493.13	30	0.000384979	UNC13C	XP_020950682.1//protein unc-13 homolog C isoform X1 [Sus scrofa];XP_020950741.1//protein unc-13 homolog C isoform X4 [Sus scrofa];XP_020950723.1//protein unc-13 homolog C isoform X2 [Sus scrofa];XP_020950730.1//protein unc-13 homolog C isoform X3 [Sus scrofa]
100621492	XM_021095022.1,XM_021095024.1,XM_021095025.1,XM_021095026.1,XM_021095027.1,XM_021095028.1,XM_021095030.1,XM_021095031.1,XM_021095032.1,XM_021095033.1	3844.67	25	0.000795624	LOC100621492	XP_020950689.1//serine/threonine-protein kinase SBK2 isoform X7 [Sus scrofa];XP_020950683.1//serine/threonine-protein kinase SBK2 isoform X2 [Sus scrofa];XP_020950686.1//serine/threonine-protein kinase SBK2 isoform X5 [Sus scrofa];XP_020950681.1//serine/threonine-protein kinase SBK2 isoform X1 [Sus scrofa];XP_020950685.1//serine/threonine-protein kinase SBK2 isoform X4 [Sus scrofa];XP_020950684.1…
110261058	XM_021095016.1	1822	55	0.00387546	TMEM238	XP_003432752.1//transmembrane protein 238 [Canis lupus familiaris]
110261056	XM_021095008.1	1941	17	0.00110361	IL11	XP_020950667.1//interleukin-11 [Sus scrofa]
110261055	XM_021095007.1	678	3	0.000667297	LOC110261055	XP_020950666.1//cytochrome c oxidase subunit 6B2 [Sus scrofa]
100512610	XM_021094996.1,XM_021094997.1	3128.6	98	0.00387546	BRSK1	XP_020950656.1//serine/threonine-protein kinase BRSK1 isoform X2 [Sus scrofa];XP_007468074.1//PREDICTED: serine/threonine-protein kinase BRSK1 isoform X1 [Lipotes vexillifer]
102165327	XM_021094994.1,XM_021094998.1	581.52	75	0.0200702	PIGBOS1	OWK09623.1//hypothetical protein Celaphus_00006220, partial [Cervus elaphus hippelaphus]
100624191	XM_021094976.1,XM_021094977.1	3299.59	20	0.000744293	LOC100624191	XP_020950636.1//leukocyte immunoglobulin-like receptor subfamily A member 6 isoform X2 [Sus scrofa];XP_020950635.1//leukocyte immunoglobulin-like receptor subfamily A member 6 isoform X1 [Sus scrofa]
100525582	XM_021094974.1	1658	1	7.69958e-05	LOC100525582	XP_020950633.1//leukocyte-associated immunoglobulin-like receptor 1 [Sus scrofa]
100622253	XM_021094956.1	2293	1	5.13306e-05	LOC100622253	XP_020950615.1//LOW QUALITY PROTEIN: leukocyte immunoglobulin-like receptor subfamily A member 3 [Sus scrofa]
100513251	XM_021094952.1,XM_021094959.1,XM_021094972.1	4387	7	0.000205322	DNAAF4	XP_020950611.1//dyslexia susceptibility 1 candidate gene 1 protein isoform X1 [Sus scrofa];XP_020950631.1//dyslexia susceptibility 1 candidate gene 1 protein isoform X3 [Sus scrofa];XP_020950618.1//dyslexia susceptibility 1 candidate gene 1 protein isoform X2 [Sus scrofa]
106508173	XM_021094951.1,XM_021094953.1,XM_021094954.1,XM_021094955.1	1547	4	0.000333649	LOC106508173	XP_020950610.1//leukocyte immunoglobulin-like receptor subfamily B member 3 isoform X1 [Sus scrofa];XP_020950614.1//leukocyte immunoglobulin-like receptor subfamily B member 3 isoform X4 [Sus scrofa];XP_020950613.1//leukocyte immunoglobulin-like receptor subfamily B member 3 isoform X3 [Sus scrofa]
100521696	XM_021094950.1	1320	0.99	0.000102661	LOC100521696	XP_020950635.1//leukocyte immunoglobulin-like receptor subfamily A member 6 isoform X1 [Sus scrofa]
110261043	XM_021094947.1,XM_021094948.1	2358	1	5.13306e-05	LOC110261043	XP_020950606.1//igLON family member 5-like isoform X1 [Sus scrofa];XP_020950607.1//igLON family member 5-like isoform X2 [Sus scrofa]
110255260	XM_021094935.1	3321	95.49	0.00354181	LOC110255260	XP_020950587.1//LOW QUALITY PROTEIN: zinc finger protein 268-like [Sus scrofa]
100516084	XM_021094932.1	5541	77.96	0.00169391	LOC100516084	XP_020950518.1//LOW QUALITY PROTEIN: cytoplasmic tRNA 2-thiolation protein 1 [Sus scrofa]
100624035	XM_021094928.1	1885	18.51	0.0012576	LOC100624035	XP_020950587.1//LOW QUALITY PROTEIN: zinc finger protein 268-like [Sus scrofa]
110261040	XM_021094917.1	1132	4	0.00048764	LOC110261040	XP_013854200.2//cationic amino acid transporter 3-like isoform X1 [Sus scrofa]
100626505	XM_021094916.1	2181	1.38	7.69958e-05	LOC100626505	XP_020950574.1//cationic amino acid transporter 3-like isoform X2 [Sus scrofa]
100520496	XM_021094886.1,XM_021094887.1,XM_021094889.1	1200.59	165	0.0183763	TFPT	XP_020950545.1//TCF3 fusion partner isoform X1 [Sus scrofa]
100518973	XM_021094861.1,XM_021094862.1,XM_021094863.1,XM_021094864.1,XM_021094865.1,XM_021094867.1,XM_021094868.1,XM_021094869.1,XM_021094870.1,XM_021094871.1,XM_021094872.1,XM_021094873.1,XM_021094874.1,XM_021094875.1,XM_021094876.1,XM_021094877.1	1380.25	441	0.0420141	TSEN34	XP_020950526.1//tRNA-splicing endonuclease subunit Sen34 isoform X4 [Sus scrofa];XP_007181454.1//PREDICTED: LOW QUALITY PROTEIN: tRNA-splicing endonuclease subunit Sen34 [Balaenoptera acutorostrata scammoni];XP_020950521.1//tRNA-splicing endonuclease subunit Sen34 isoform X2 [Sus scrofa];XP_020950520.1//tRNA-splicing endonuclease subunit Sen34 isoform X1 [Sus scrofa];XP_020950530.1//tRNA-splicing…
110261035	XM_021094859.1	2456	166.04	0.00846954	CTU1	XP_020950518.1//LOW QUALITY PROTEIN: cytoplasmic tRNA 2-thiolation protein 1 [Sus scrofa]
100624721	XM_021094855.1,XM_021094856.1,XM_021094857.1,XM_021094858.1	1839.47	20	0.00138592	CEACAM18	XP_020950517.1//carcinoembryonic antigen-related cell adhesion molecule 18 isoform X3 [Sus scrofa];XP_020950514.1//carcinoembryonic antigen-related cell adhesion molecule 18 isoform X1 [Sus scrofa];XP_020950515.1//carcinoembryonic antigen-related cell adhesion molecule 18 isoform X2 [Sus scrofa]
100515551	XM_021094842.1,XM_021094843.1	2893	34	0.00146292	LOC100515551	XP_020950502.1//sialic acid-binding Ig-like lectin 5 isoform X2 [Sus scrofa];XP_020950501.1//sialic acid-binding Ig-like lectin 5 isoform X1 [Sus scrofa]
110261033	XM_021094841.1	1956	7	0.000461975	KLK14	XP_020950500.1//kallikrein-14 [Sus scrofa]
110261032	XM_021094840.1	2143	2	0.000128326	KLK13	XP_020950499.1//kallikrein-13 [Sus scrofa]
110261030	XM_021094838.1	1493	1	7.69958e-05	KLK11	XP_020950497.1//kallikrein-11 [Sus scrofa]
110261029	XM_021094837.1	1561	1	7.69958e-05	KLK10	XP_020950496.1//kallikrein-10 [Sus scrofa]
110261028	XM_021094835.1	1392	7	0.000667297	KLK9	XP_020950494.1//kallikrein-9 [Sus scrofa]
110261026	XM_021094832.1,XM_021094833.1	1475	1	7.69958e-05	KLK6	XP_020950491.1//kallikrein-6 [Sus scrofa]
100510910	XM_021094808.1	871	3	0.00048764	C6H19orf81	XP_020950467.1//putative uncharacterized protein C19orf81 homolog [Sus scrofa]
106510573	XM_021094797.1,XM_021094798.1,XM_021094799.1,XM_021094800.1,XM_021094801.1,XM_021094802.1	2524.83	24	0.0011806	LRRC4B	XP_020950456.1//leucine-rich repeat-containing protein 4B [Sus scrofa]
100524938	XM_021094779.1,XM_021094780.1	1128	1	0.000128326	IZUMO2	XP_020950438.1//izumo sperm-egg fusion protein 2 isoform X1 [Sus scrofa];XP_020950439.1//izumo sperm-egg fusion protein 2 isoform X2 [Sus scrofa]
110261019	XM_021094731.1,XM_021094733.1,XM_021094734.1,XM_021094735.1	900.01	319	0.049611	DKKL1	XP_020950390.1//dickkopf-like protein 1 [Sus scrofa]
100511262	XM_021094706.1,XM_021094707.1	2269.74	19	0.00105228	TULP2	XP_020950366.1//tubby-related protein 2 isoform X2 [Sus scrofa];XP_020950365.1//tubby-related protein 2 isoform X1 [Sus scrofa]
100523496	XM_021094705.1	1257	137.79	0.0145779	HSD17B14	XP_020950364.1//17-beta-hydroxysteroid dehydrogenase 14 [Sus scrofa]
100523847	XM_021094687.1,XM_021094688.1,XM_021094689.1,XM_021094690.1,XM_021094691.1,XM_021094692.1,XM_021094693.1,XM_021094694.1,XM_021094695.1,XM_021094697.1	1963.01	13.42	0.000872619	MAMSTR	ADK56286.1//MEF2-activating SAP transcriptional regulator [Sus scrofa];XP_020950348.1//MEF2-activating motif and SAP domain-containing transcriptional regulator isoform X3 [Sus scrofa];XP_020950349.1//MEF2-activating motif and SAP domain-containing transcriptional regulator isoform X4 [Sus scrofa];XP_020950346.1//MEF2-activating motif and SAP domain-containing transcriptional regulator isoform X1…
100521627	XM_021094669.1,XM_021094670.1,XM_021094671.1	1576	4	0.000333649	SYNGR4	XP_020950328.1//synaptogyrin-4 isoform X1 [Sus scrofa]
100519367	XM_021094642.1,XM_021094643.1,XM_021094644.1	4759	3	7.69958e-05	ZNF541	XP_020950303.1//zinc finger protein 541 isoform X3 [Sus scrofa];XP_020950302.1//zinc finger protein 541 isoform X2 [Sus scrofa];XP_020950301.1//zinc finger protein 541 isoform X1 [Sus scrofa]
100154487	XM_021094625.1,XM_021094634.1	2617.82	432	0.0206092	MYZAP	XP_020950284.1//myocardial zonula adherens protein isoform X1 [Sus scrofa];XP_020950293.1//myocardial zonula adherens protein isoform X2 [Sus scrofa]
100517221	XM_021094623.1,XM_021094624.1	1829.41	46	0.00320816	NPAS1	XP_020950283.1//neuronal PAS domain-containing protein 1 isoform X2 [Sus scrofa];XP_020950282.1//neuronal PAS domain-containing protein 1 isoform X1 [Sus scrofa]
100514580	XM_021094622.1	9594	2128	0.0265892	ARHGAP35	XP_020950281.1//rho GTPase-activating protein 35 [Sus scrofa]
100737077	XM_021094598.1,XM_021094606.1,XM_021094609.1	3436	25	0.000898285	ALDH1A2	XP_007439004.1//PREDICTED: retinal dehydrogenase 2 isoform X1 [Python bivittatus];XP_006628784.1//PREDICTED: retinal dehydrogenase 2 [Lepisosteus oculatus]
100626628	XM_021094578.1,XM_021094579.1,XM_021094580.1	3101	28	0.00112927	GIPR	XP_020950238.1//gastric inhibitory polypeptide receptor isoform X2 [Sus scrofa];XP_020950237.1//gastric inhibitory polypeptide receptor isoform X1 [Sus scrofa];XP_020950239.1//gastric inhibitory polypeptide receptor isoform X3 [Sus scrofa]
102158327	XM_021094574.1,XM_021094575.1,XM_021094576.1,XM_021094577.1	3067	97	0.00392679	FBXO46	XP_007168223.1//PREDICTED: LOW QUALITY PROTEIN: F-box only protein 46 [Balaenoptera acutorostrata scammoni]
100626537	XM_021094570.1,XM_021094571.1,XM_021094572.1,XM_021094573.1	2301.73	735	0.0401918	EML2	XP_018871895.1//PREDICTED: echinoderm microtubule-associated protein-like 2 isoform X2 [Gorilla gorilla gorilla];XP_004673011.1//PREDICTED: echinoderm microtubule-associated protein-like 2 isoform X3 [Jaculus jaculus];XP_004694261.2//PREDICTED: echinoderm microtubule-associated protein-like 2 isoform X2 [Condylura cristata]
106508274	XM_021094568.1,XM_021094569.1	3465.84	215	0.00764825	OPA3	XP_020950227.1//optic atrophy 3 protein isoform X1 [Sus scrofa];XP_020950228.1//optic atrophy 3 protein isoform X2 [Sus scrofa]
110261010	XM_021094558.1	3688	13	0.00043631	PPM1N	XP_020950217.1//probable protein phosphatase 1N [Sus scrofa]
102158866	XM_021094549.1,XM_021094550.1,XM_021094551.1,XM_021094553.1,XM_021094554.1	1812.76	103	0.00728894	KLC3	XP_020950208.1//kinesin light chain 3 [Sus scrofa]
102167043	XM_021094537.1,XM_021094538.1,XM_021094539.1	2941.32	68	0.00287451	EXOC3L2	XP_020950196.1//exocyst complex component 3-like protein 2 isoform X1 [Sus scrofa]
110261006	XM_021094535.1	799	99	0.0177604	TRAPPC6A	XP_020950194.1//trafficking protein particle complex subunit 6A [Sus scrofa]
110261005	XM_021094534.1	3295	8	0.000307983	NKPD1	XP_020950193.1//LOW QUALITY PROTEIN: NTPase KAP family P-loop domain-containing protein 1 [Sus scrofa]
110255222	XM_021094523.1	1567	2	0.000153992	ZNF296	XP_020950182.1//zinc finger protein 296 [Sus scrofa]
102167273	XM_021094502.1,XM_021094503.1,XM_021094504.1	4210	6	0.000179657	LOC102167273	XP_007168425.1//PREDICTED: LOW QUALITY PROTEIN: zinc finger protein 227 [Balaenoptera acutorostrata scammoni]
100523557	XM_021094486.1	1045	1	0.000128326	LOC100523557	XP_020950145.1//interferon-inducible GTPase 5-like [Sus scrofa]
100523382	XM_021094480.1	2160	75	0.00438876	CADM4	XP_020950139.1//cell adhesion molecule 4 [Sus scrofa]
110260994	XM_021094471.1	1470	2	0.000179657	LOC110260994	XP_020950130.1//LOW QUALITY PROTEIN: carcinoembryonic antigen-related cell adhesion molecule 21-like [Sus scrofa]
100737180	XM_021094468.1,XM_021094469.1,XM_021094470.1	1052	3	0.000384979	LOC100737180	XP_020950127.1//carcinoembryonic antigen-related cell adhesion molecule 6-like isoform X1 [Sus scrofa];XP_020950129.1//C-X-C motif chemokine 17-like isoform X2 [Sus scrofa]
100737217	XM_021094463.1	2037	9	0.000564636	LOC100737217	XP_020950122.1//LOW QUALITY PROTEIN: ETS domain-containing transcription factor ERF [Sus scrofa]
102165015	XM_021094412.1,XM_021094413.1	1823	18.79	0.00130893	LOC102165015	ELR60107.1//Cytochrome P450 2B11, partial [Bos mutus]
100737508	XM_021094411.1	4002	1	2.56653e-05	LOC100737508	XP_003997828.1//PREDICTED: cytochrome P450 2G1 isoform X1 [Felis catus]
100523190	XM_021094407.1	4985	8	0.000205322	LOC100523190	XP_012629969.1//cytochrome P450 2F5 [Microcebus murinus]
110260986	XM_021094383.1	1546	1633	0.137258	PSMC4	XP_003420823.2//PREDICTED: 26S protease regulatory subunit 6B [Loxodonta africana]
100625830	XM_021094376.1	7918	20	0.000307983	FCGBP	XP_020950035.1//LOW QUALITY PROTEIN: IgGFc-binding protein [Sus scrofa]
103611087	XM_021094372.1	1143	2	0.000230987	IL-15L	XP_020950031.1//uncharacterized protein IL-15L [Sus scrofa]
100620899	XM_021094351.1	1972	129	0.00831555	SARS2	XP_020950010.1//LOW QUALITY PROTEIN: serine--tRNA ligase, mitochondrial [Sus scrofa]
102163514	XM_021094350.1	3328	11	0.000410644	RINL	XP_020950009.1//LOW QUALITY PROTEIN: ras and Rab interactor-like protein [Sus scrofa]
110260983	XM_021094348.1	1143	5	0.000590301	LOC110260983	XP_020950007.1//galectin-7-like [Sus scrofa]
100516374	XM_021094343.1	2674	11	0.000513306	MAP4K1	XP_020950002.1//LOW QUALITY PROTEIN: mitogen-activated protein kinase kinase kinase kinase 1 [Sus scrofa]
100513154	XM_021094328.1,XM_021094329.1	8736	5	7.69958e-05	WDR87	XP_020949987.1//WD repeat-containing protein 87 isoform X1 [Sus scrofa];XP_020949988.1//WD repeat-containing protein 87 isoform X2 [Sus scrofa]
100620211	XM_021094298.1,XM_021094299.1,XM_021094300.1	2273	234	0.012961	CHST8	XP_020949957.1//carbohydrate sulfotransferase 8 isoform X1 [Sus scrofa];XP_020949959.1//carbohydrate sulfotransferase 8 isoform X2 [Sus scrofa]
100525924	XM_021094288.1,XM_021094289.1	3090	309	0.0123707	GPATCH1	XP_005958312.1//PREDICTED: G patch domain-containing protein 1 [Pantholops hodgsonii];XP_004475173.1//PREDICTED: G patch domain-containing protein 1 isoform X3 [Dasypus novemcinctus]
100620673	XM_021094286.1,XM_021094287.1	3264.02	541	0.0204552	RHPN2	XP_020949945.1//rhophilin-2 isoform X1 [Sus scrofa]
100524317	XM_021094273.1	1790	249	0.0178374	NUDT19	XP_020949932.1//LOW QUALITY PROTEIN: nucleoside diphosphate-linked moiety X motif 19 [Sus scrofa]
102160982	XM_021094272.1	2535	73	0.00359314	RGS9BP	XP_020949931.1//regulator of G-protein signaling 9-binding protein [Sus scrofa]
100738519	XM_021094254.1,XM_021094256.1,XM_021094257.1,XM_021094258.1,XM_021094259.1	10799.1	5	5.13306e-05	ZNF536	XP_015331326.1//PREDICTED: zinc finger protein 536 isoform X1 [Bos taurus];ELR48414.1//Zinc finger protein 536, partial [Bos mutus];XP_020949913.1//zinc finger protein 536 isoform X1 [Sus scrofa]
102159538	XM_021094250.1,XM_021094251.1,XM_021094252.1,XM_021094253.1	1478.97	283	0.0249723	C6H19orf12	XP_020949909.1//protein C19orf12 homolog [Sus scrofa]
100522493	XM_021094249.1	2953	938	0.0393962	SHCBP1	XP_020949908.1//SHC SH2 domain-binding protein 1 [Sus scrofa]
100623578	XM_021094246.1	3277	3746	0.141108	VPS35	XP_020949905.1//vacuolar protein sorting-associated protein 35 [Sus scrofa]
110260971	XM_021094242.1,XM_021094243.1,XM_021094244.1,XM_021094245.1	2424.44	35	0.00182223	MYLK3	XP_020949901.1//myosin light chain kinase 3 isoform X1 [Sus scrofa];XP_020949903.1//myosin light chain kinase 3 isoform X3 [Sus scrofa];XP_020949902.1//myosin light chain kinase 3 isoform X2 [Sus scrofa]
100521970	XM_021094239.1	3423	2551	0.0918304	ITFG1	XP_020949898.1//T-cell immunomodulatory protein [Sus scrofa]
110260965	XM_021094221.1	1831	795	0.0555653	CNEP1R1	NP_001029475.1//nuclear envelope phosphatase-regulatory subunit 1 [Bos taurus]
100626194	XM_021094196.1,XM_021094197.1	4932.13	994	0.0245103	NKD1	XP_020949855.1//protein naked cuticle homolog 1 isoform X1 [Sus scrofa];XP_020949856.1//protein naked cuticle homolog 1 isoform X2 [Sus scrofa]
100621814	XM_021094194.1,XM_021094195.1	2360	47	0.00248953	SNX20	XP_020949853.1//sorting nexin-20 [Sus scrofa]
100624570	XM_021094183.1,XM_021094184.1,XM_021094185.1,XM_021094186.1,XM_021094187.1,XM_021094189.1,XM_021094190.1,XM_021094191.1,XM_021094192.1,XM_021094193.1	8223.67	618	0.00903418	CYLD	XP_020949842.1//ubiquitin carboxyl-terminal hydrolase CYLD [Sus scrofa]
100519713	XM_021094177.1,XM_021094179.1,XM_021094180.1,XM_021094181.1	3202	62	0.00238687	TOX3	XP_020949836.1//TOX high mobility group box family member 3 isoform X1 [Sus scrofa];XP_020949838.1//TOX high mobility group box family member 3 isoform X2 [Sus scrofa]
100152749	XM_021094163.1,XM_021094165.1	4240.36	203.91	0.00587735	CA12	XP_020949824.1//carbonic anhydrase 12 isoform X2 [Sus scrofa]
100624594	XM_021094142.1	1647	117	0.0091625	FBXL22	XP_020949801.1//F-box and leucine-rich protein 22 [Sus scrofa]
100621609	XM_021094116.1,XM_021094117.1	1521	12.78	0.00110361	CTRL	XP_020949776.1//chymotrypsin-like protease CTRL-1 isoform X2 [Sus scrofa];XP_020949775.1//chymotrypsin-like protease CTRL-1 isoform X1 [Sus scrofa]
100623376	XM_021094103.1,XM_021094104.1,XM_021094105.1,XM_021094106.1,XM_021094107.1	2129.4	286	0.0169904	GFOD2	XP_020949762.1//glucose-fructose oxidoreductase domain-containing protein 2 [Sus scrofa]
100623575	XM_021094099.1,XM_021094100.1	1803	12	0.000846954	PARD6A	EAW83152.1//hCG2025821, isoform CRA_b [Homo sapiens];XP_020949758.1//partitioning defective 6 homolog alpha isoform X1 [Sus scrofa]
100623472	XM_021094095.1,XM_021094096.1,XM_021094097.1,XM_021094098.1	1844.39	30	0.00207889	ENKD1	XP_020949754.1//enkurin domain-containing protein 1 isoform X1 [Sus scrofa]
100623181	XM_021094092.1,XM_021094094.1	1510.12	209	0.018017	ACD	XP_020949753.1//adrenocortical dysplasia protein homolog isoform X2 [Sus scrofa];XP_020949751.1//adrenocortical dysplasia protein homolog isoform X1 [Sus scrofa]
110260942	XM_021094052.1,XM_021094053.1,XM_021094054.1,XM_021094056.1,XM_021094057.1,XM_021094058.1	3073.25	781	0.0314656	CBFB	XP_020949711.1//core-binding factor subunit beta isoform X1 [Sus scrofa];XP_020949717.1//core-binding factor subunit beta isoform X6 [Sus scrofa];XP_020949716.1//core-binding factor subunit beta isoform X5 [Sus scrofa];XP_020949712.1//core-binding factor subunit beta isoform X2 [Sus scrofa];EDL11249.1//core binding factor beta, isoform CRA_a, partial [Mus musculus];XP_004280924.1//PREDICTED: core…
100620432	XM_021094042.1,XM_021094043.1,XM_021094044.1	3598.67	1173.05	0.0400892	B3GNT9	XP_020949701.1//UDP-GlcNAc:betaGal beta-1,3-N-acetylglucosaminyltransferase 9 [Sus scrofa]
100620536	XM_021094040.1,XM_021094041.1	3126	463.95	0.0183507	C6H16orf70	OWK15663.1//hypothetical protein Celaphus_00004219 [Cervus elaphus hippelaphus];XP_001496896.2//PREDICTED: UPF0183 protein C16orf70 homolog isoform X1 [Equus caballus]
100623511	XM_021094011.1,XM_021094012.1,XM_021094013.1,XM_021094014.1,XM_021094015.1,XM_021094016.1,XM_021094018.1	4153.68	692	0.0203782	PDP2	XP_020949670.1//pyruvate dehydrogenase [acetyl-transferring]-phosphatase 2, mitochondrial [Sus scrofa]
100623778	XM_021094010.1	1825	495	0.0347251	NAE1	XP_020949669.1//NEDD8-activating enzyme E1 regulatory subunit [Sus scrofa]
110260936	XM_021094006.1	4936	1150.01	0.0283345	CMTM3	XP_020949665.1//CKLF-like MARVEL transmembrane domain-containing protein 3 [Sus scrofa]
110260935	XM_021094005.1	7497	232.99	0.00374713	CMTM4	XP_020949664.1//CKLF-like MARVEL transmembrane domain-containing protein 4 [Sus scrofa]
110260933	XM_021094002.1,XM_021094003.1	1163.85	12	0.00138592	CMTM2	XP_020949661.1//CKLF-like MARVEL transmembrane domain-containing protein 2 isoform X1 [Sus scrofa];XP_020949662.1//CKLF-like MARVEL transmembrane domain-containing protein 2 isoform X2 [Sus scrofa]
110260929	XM_021093983.1	4063	11	0.000333649	LOC110260929	XP_020949642.1//uncharacterized protein LOC110260929 [Sus scrofa]
100511993	XM_021093953.1,XM_021093954.1,XM_021093955.1,XM_021093956.1,XM_021093957.1,XM_021093958.1,XM_021093959.1,XM_021093960.1,XM_021093962.1,XM_021093963.1,XM_021093964.1,XM_021093965.1,XM_021093966.1	7945.62	4639	0.0702202	CNOT1	XP_020949622.1//CCR4-NOT transcription complex subunit 1 isoform X10 [Sus scrofa];XP_020949618.1//CCR4-NOT transcription complex subunit 1 isoform X7 [Sus scrofa];EDL11183.1//mCG133345, isoform CRA_b, partial [Mus musculus];XP_020949623.1//CCR4-NOT transcription complex subunit 1 isoform X11 [Sus scrofa];XP_020949624.1//CCR4-NOT transcription complex subunit 1 isoform X12 [Sus scrofa];XP_02094961…
100514649	XM_021093933.1,XM_021093934.1,XM_021093935.1,XM_021093936.1,XM_021093937.1,XM_021093939.1,XM_021093940.1	2605.21	160	0.00767392	KATNB1	XP_020949593.1//katanin p80 WD40 repeat-containing subunit B1 isoform X2 [Sus scrofa];XP_020949592.1//katanin p80 WD40 repeat-containing subunit B1 isoform X1 [Sus scrofa]
100515380	XM_021093921.1	2943	1	5.13306e-05	DRC7	XP_020949580.1//dynein regulatory complex subunit 7 [Sus scrofa]
100621027	XM_021093908.1	3679	193	0.00644198	CX3CL1	XP_020949567.1//LOW QUALITY PROTEIN: fractalkine [Sus scrofa]
100515835	XM_021093906.1,XM_021093907.1	3584	466	0.0159895	RSPRY1	XP_020949565.1//RING finger and SPRY domain-containing protein 1 [Sus scrofa]
100622579	XM_021093899.1,XM_021093900.1	2600.5	2709	0.130097	HERPUD1	XP_020949559.1//homocysteine-responsive endoplasmic reticulum-resident ubiquitin-like domain member 1 protein isoform X2 [Sus scrofa];XP_020949558.1//homocysteine-responsive endoplasmic reticulum-resident ubiquitin-like domain member 1 protein isoform X1 [Sus scrofa]
100037920	XM_021093892.1,XM_021093893.1	444	1740	0.675946	MT1D	XP_020949551.1//metallothionein-1D isoform X1 [Sus scrofa];XP_019835772.1//PREDICTED: keratin-associated protein 5-2-like [Bos indicus]
100622382	XM_021093887.1	2548	490	0.0240484	BBS2	XP_004286421.1//PREDICTED: Bardet-Biedl syndrome 2 protein [Orcinus orca]
100737887	XM_021093880.1	1016	8522.71	1.14991	PPIB	XP_020949539.1//peptidyl-prolyl cis-trans isomerase B [Sus scrofa]
100626361	XM_021093861.1,XM_021093862.1,XM_021093863.1,XM_021093864.1,XM_021093865.1	4425.12	608	0.0167594	WWP2	XP_020949520.1//NEDD4-like E3 ubiquitin-protein ligase WWP2 isoform X1 [Sus scrofa]
100626274	XM_021093860.1	1610	1601	0.128711	PSMD7	XP_008516632.1//PREDICTED: 26S proteasome non-ATPase regulatory subunit 7 [Equus przewalskii]
110255248	XM_021093817.1	2300	117.45	0.00641632	ZNF23	XP_015090999.1//PREDICTED: zinc finger protein 23 isoform X2 [Vicugna pacos]
100625187	XM_021093815.1,XM_021093816.1	3763.21	477	0.0155532	CMTR2	XP_020949474.1//cap-specific mRNA (nucleoside-2'-O-)-methyltransferase 2 [Sus scrofa]
100513208	XM_021093814.1	16156	9	7.69958e-05	HYDIN	XP_007198308.1//PREDICTED: LOW QUALITY PROTEIN: hydrocephalus-inducing protein homolog [Balaenoptera acutorostrata scammoni]
100625448	XM_021093806.1,XM_021093807.1	4311	205	0.00580035	FUK	XP_007198315.1//PREDICTED: L-fucose kinase isoform X1 [Balaenoptera acutorostrata scammoni]
100512659	XM_021093803.1,XM_021093804.1,XM_021093805.1	4311.66	3361	0.0952182	SF3B3	XP_536791.2//splicing factor 3B subunit 3 [Canis lupus familiaris]
100523064	XM_021093784.1	2033	158	0.00985547	LDHD	XP_020949443.1//probable D-lactate dehydrogenase, mitochondrial [Sus scrofa]
110260907	XM_021093762.1	8530	2	2.56653e-05	LOC110260907	XP_020949421.1//wiskott-Aldrich syndrome protein family member 1-like [Sus scrofa]
100518307	XM_021093761.1	4463	943	0.0257679	CMIP	XP_020949420.1//C-Maf-inducing protein [Sus scrofa]
100518663	XM_021093743.1,XM_021093744.1,XM_021093745.1	8020.41	384	0.00574902	PLCG2	XP_020949402.1//1-phosphatidylinositol 4,5-bisphosphate phosphodiesterase gamma-2 isoform X1 [Sus scrofa];XP_020949404.1//1-phosphatidylinositol 4,5-bisphosphate phosphodiesterase gamma-2 isoform X2 [Sus scrofa]
497060	XM_021093740.1,XM_021093741.1	2254.44	67	0.00374713	MLYCD	XP_020949399.1//malonyl-CoA decarboxylase, mitochondrial isoform X1 [Sus scrofa];XP_020949400.1//malonyl-CoA decarboxylase, mitochondrial isoform X2 [Sus scrofa]
110260904	XM_021093739.1	4589	61	0.00161691	OSGIN1	XP_020949398.1//oxidative stress-induced growth inhibitor 1 [Sus scrofa]
100514462	XM_021093724.1,XM_021093725.1	3362	1097	0.0402432	USP10	XP_020949383.1//ubiquitin carboxyl-terminal hydrolase 10 isoform X1 [Sus scrofa];XP_020949384.1//ubiquitin carboxyl-terminal hydrolase 10 isoform X2 [Sus scrofa]
100625354	XM_021093723.1	3929	2045	0.0637782	CRISPLD2	XP_020949382.1//cysteine-rich secretory protein LCCL domain-containing 2 [Sus scrofa]
100624067	XM_021093705.1,XM_021093706.1	771.33	4019	0.75248	LOC100624067	XP_020949364.1//cytochrome c oxidase subunit 4 isoform 1, mitochondrial [Sus scrofa]
100511634	XM_021093703.1	4231	11	0.000307983	FOXL1	XP_020949362.1//forkhead box protein L1 [Sus scrofa]
106510450	XM_021093695.1,XM_021093696.1,XM_021093697.1	16976.7	821.49	0.00577469	FOXF1	XP_020949354.1//forkhead box protein F1 isoform X1 [Sus scrofa]
100526107	XM_021093694.1	2901	12	0.000513306	FOXC2	XP_020949353.1//forkhead box protein C2 [Sus scrofa]
100512607	XM_021093683.1,XM_021093684.1,XM_021093686.1,XM_021093687.1,XM_021093688.1,XM_021093689.1,XM_021093690.1,XM_021093691.1,XM_021093692.1,XM_021093693.1	4109.33	653	0.0194286	FBXO31	XP_020949342.1//F-box only protein 31 isoform X1 [Sus scrofa];XP_020949343.1//F-box only protein 31 isoform X2 [Sus scrofa]
106507181	XM_021093679.1	16612	43	0.000307983	ONECUT2	XP_020949338.1//LOW QUALITY PROTEIN: one cut domain family member 2 [Sus scrofa]
110260888	XM_021093671.1	10357	8	0.000102661	LOC110260888	XP_020949330.1//collagen alpha-5(IV) chain-like [Sus scrofa]
110260887	XM_021093669.1,XM_021093670.1	13961.8	406	0.00346481	ZNF469	XP_020949328.1//zinc finger protein 469 [Sus scrofa]
100861588	XM_021093667.1	1240	1	0.000102661	IL17C	XP_020949326.1//interleukin-17C [Sus scrofa]
110260885	XM_021093666.1	1761	477	0.0347764	MVD	XP_020949325.1//diphosphomevalonate decarboxylase [Sus scrofa]
110260884	XM_021093664.1,XM_021093665.1	3637.35	674	0.0227651	ZC3H18	XP_020949323.1//zinc finger CCCH domain-containing protein 18 isoform X1 [Sus scrofa];XP_020949324.1//zinc finger CCCH domain-containing protein 18 isoform X2 [Sus scrofa]
110260883	XM_021093663.1	3063	6	0.000230987	SNAI3	XP_851195.2//zinc finger protein SNAI3 [Canis lupus familiaris]
110260879	XM_021093646.1	3947	4	0.000128326	LOC110260879	XP_020949305.1//vegetative cell wall protein gp1-like [Sus scrofa]
100525021	XM_021093297.1	2046	484	0.0300027	MEX3C	XP_020948956.1//RNA-binding E3 ubiquitin-protein ligase MEX3C [Sus scrofa]
100524659	XM_021093285.1,XM_021093292.1	2933.79	1707	0.0721964	ME2	XP_020948944.1//NAD-dependent malic enzyme, mitochondrial [Sus scrofa]
100511328	XM_021093127.1	1177	5	0.000564636	DPPA3	XP_020948786.1//developmental pluripotency-associated protein 3 [Sus scrofa]
110260847	XM_021093115.1	1080	1	0.000128326	LOC110260847	XP_003126282.3//olfactory receptor 6C2-like [Sus scrofa]
100154640	XM_021093102.1	10748	26	0.000282318	CACNA1I	XP_020948761.1//LOW QUALITY PROTEIN: voltage-dependent T-type calcium channel subunit alpha-1I [Sus scrofa]
102162068	XM_021093097.1	1397	3	0.000282318	NFAM1	XP_020948756.1//NFAT activation molecule 1 [Sus scrofa]
100621422	XM_021093096.1	4314	2032	0.0575159	TTLL12	XP_020948755.1//tubulin--tyrosine ligase-like protein 12 [Sus scrofa]
100520905	XM_021093095.1	7775	74	0.00115494	PKDREJ	XP_020948754.1//LOW QUALITY PROTEIN: polycystic kidney disease and receptor for egg jelly-related protein [Sus scrofa]
102165135	XM_021093091.1	7210	1	2.56653e-05	FAM186A	XP_020948750.1//LOW QUALITY PROTEIN: protein FAM186A [Sus scrofa]
100620150	XM_021093031.1	5415	114	0.00256653	TMTC2	XP_020948690.1//LOW QUALITY PROTEIN: transmembrane and TPR repeat-containing protein 2 [Sus scrofa]
110260812	XM_021092993.1	1654	5	0.000384979	LOC110260812	XP_020948652.1//uncharacterized protein LOC110260812 [Sus scrofa]
100625757	XM_021092987.1	9162	660	0.0086492	ARID2	XP_020948646.1//LOW QUALITY PROTEIN: AT-rich interactive domain-containing protein 2 [Sus scrofa]
110260811	XM_021092985.1	4286	1	2.56653e-05	CECR6	XP_020948644.1//cat eye syndrome critical region protein 6 [Sus scrofa]
100522738	XM_021092891.1,XM_021092892.1,XM_021092893.1,XM_021092894.1	7015.9	1991.26	0.0342118	RBMS2	XP_020948550.1//RNA-binding motif, single-stranded-interacting protein 2 [Sus scrofa]
102159442	XM_021092843.1,XM_021092845.1,XM_021092846.1,XM_021092847.1	14023.4	829	0.00705795	TNRC6B	XP_020948506.1//trinucleotide repeat-containing gene 6B protein isoform X4 [Sus scrofa];XP_020948505.1//trinucleotide repeat-containing gene 6B protein isoform X3 [Sus scrofa];XP_020948502.1//trinucleotide repeat-containing gene 6B protein isoform X1 [Sus scrofa]
102164931	XM_021092812.1	3616	1082	0.0367783	PAWR	XP_020948471.1//LOW QUALITY PROTEIN: PRKC apoptosis WT1 regulator protein [Sus scrofa]
100520594	XM_021092798.1,XM_021092801.1,XM_021092808.1	4777.89	328	0.00836688	ZBTB7C	XP_020948457.1//zinc finger and BTB domain-containing protein 7C isoform X1 [Sus scrofa]
100628231	XM_021092796.1,XM_021092797.1	3406.81	75	0.00272052	SLC6A15	XP_008002349.1//PREDICTED: LOW QUALITY PROTEIN: sodium-dependent neutral amino acid transporter B(0)AT2 [Chlorocebus sabaeus];XP_007122181.1//PREDICTED: sodium-dependent neutral amino acid transporter B(0)AT2-like isoform X1 [Physeter catodon]
110260805	XM_021092782.1,XM_021092783.1,XM_021092784.1	5138.81	36	0.000846954	RASSF9	XP_020948441.1//ras association domain-containing protein 9 isoform X1 [Sus scrofa];XP_020948443.1//ras association domain-containing protein 9 isoform X2 [Sus scrofa]
100152211	XM_021092778.1,XM_021092779.1	6894.34	1538	0.0268972	TMTC3	XP_020948437.1//transmembrane and TPR repeat-containing protein 3 [Sus scrofa]
100520384	XM_021092767.1,XM_021092768.1,XM_021092769.1,XM_021092770.1,XM_021092771.1,XM_021092773.1	1490.37	49	0.0042861	CRADD	XP_020948429.1//death domain-containing protein CRADD isoform X3 [Sus scrofa];XP_020948427.1//death domain-containing protein CRADD isoform X2 [Sus scrofa];XP_016013089.1//PREDICTED: death domain-containing protein CRADD isoform X1 [Rousettus aegyptiacus];XP_020948432.1//death domain-containing protein CRADD isoform X5 [Sus scrofa];XP_020948430.1//death domain-containing protein CRADD isoform X4 …
110260797	XM_021092766.1	2983	2	7.69958e-05	LOC110260797	XP_020948425.1//uncharacterized protein LOC110260797 [Sus scrofa]
100622445	XM_021092732.1,XM_021092733.1	4092	809	0.0242024	ELK3	XP_020948391.1//ETS domain-containing protein Elk-3 [Sus scrofa]
100514234	XM_021092727.1,XM_021092728.1,XM_021092729.1	3949.62	926	0.0287194	NEDD1	XP_020948386.1//protein NEDD1 isoform X1 [Sus scrofa]
110260788	XM_021092723.1	1904	1	7.69958e-05	LOC110260788	XP_020948382.1//LOW QUALITY PROTEIN: elongin-A, partial [Sus scrofa]
100526221	XM_021092718.1	5128	3	7.69958e-05	SLC17A8	XP_020948377.1//LOW QUALITY PROTEIN: vesicular glutamate transporter 3 [Sus scrofa]
102165500	XM_021092677.1,XM_021092678.1	861.93	611	0.100043	WASHC3	XP_020948337.1//WASH complex subunit 3 isoform X2 [Sus scrofa];XP_020948336.1//WASH complex subunit 3 isoform X1 [Sus scrofa]
100521900	XM_021092656.1	2142	304	0.01794	PAH	XP_020948315.1//LOW QUALITY PROTEIN: phenylalanine-4-hydroxylase [Sus scrofa]
110260781	XM_021092650.1,XM_021092651.1,XM_021092652.1,XM_021092653.1	1834.58	314	0.0218925	C5H12orf73	XP_020948309.1//uncharacterized protein C12orf73 homolog [Sus scrofa]
100155184	XM_021092634.1	3202	691.56	0.0266919	TDG	XP_020948293.1//G/T mismatch-specific thymine DNA glycosylase [Sus scrofa]
100514233	XM_021092633.1	13234	18	0.000153992	EID3	XP_020948292.1//EP300-interacting inhibitor of differentiation 3 [Sus scrofa]
100516910	XM_021092624.1	4009	1	2.56653e-05	LOC100516910	XP_869056.1//PREDICTED: olfactory receptor 8S1 [Bos taurus]
102161787	XM_021092619.1	2280	2.66	0.000153992	LOC102161787	XP_020948278.1//olfactory receptor 10AD1-like [Sus scrofa]
397323	XM_021092611.1	5274	3	7.69958e-05	COL2A1	XP_020948270.1//LOW QUALITY PROTEIN: collagen alpha-1(II) chain [Sus scrofa]
102167685	XM_021092607.1	2629	67	0.00318249	LOC102167685	XP_020948266.1//uncharacterized protein LOC102167685 [Sus scrofa]
100621096	XM_021092605.1	2579	154	0.0074686	SLC48A1	XP_020948264.1//heme transporter HRG1 [Sus scrofa]
100622364	XM_021092596.1,XM_021092606.1,XM_021092609.1,XM_021092612.1	7437.09	59	0.000949615	ST8SIA5	XP_020948268.1//alpha-2,8-sialyltransferase 8E isoform X3 [Sus scrofa];XP_020948265.1//alpha-2,8-sialyltransferase 8E isoform X2 [Sus scrofa];XP_020948271.1//alpha-2,8-sialyltransferase 8E isoform X4 [Sus scrofa];XP_020948255.1//alpha-2,8-sialyltransferase 8E isoform X1 [Sus scrofa]
110260774	XM_021092594.1	3051	17	0.000692962	ENDOU	XP_020948253.1//LOW QUALITY PROTEIN: poly(U)-specific endoribonuclease [Sus scrofa]
100157209	XM_021092557.1,XM_021092558.1,XM_021092559.1,XM_021092560.1,XM_021092562.1,XM_021092563.1,XM_021092564.1	4320.32	1177	0.0332622	PRICKLE1	XP_020948216.1//prickle-like protein 1 isoform X1 [Sus scrofa];XP_020948217.1//prickle-like protein 1 isoform X2 [Sus scrofa]
100624066	XM_021092556.1	1352	419	0.0408591	ZCRB1	XP_020948215.1//zinc finger CCHC-type and RNA-binding motif-containing protein 1 [Sus scrofa]
110260763	XM_021092538.1,XM_021092539.1	7009.71	2826	0.04861	GXYLT1	XP_020948197.1//glucoside xylosyltransferase 1 isoform X1 [Sus scrofa];XP_020948198.1//glucoside xylosyltransferase 1 isoform X2 [Sus scrofa]
106504075	XM_021092534.1	7172	1187	0.0199419	SLC2A13	XP_020948193.1//proton myo-inositol cotransporter [Sus scrofa]
100620898	XM_021092500.1	6897	81.51	0.00143726	CACNA2D4	XP_020948159.1//voltage-dependent calcium channel subunit alpha-2/delta-4 [Sus scrofa]
100516268	XM_021092498.1	2359	29	0.00153992	WNT5B	XP_020948157.1//LOW QUALITY PROTEIN: protein Wnt-5b [Sus scrofa]
100513353	XM_021092488.1,XM_021092489.1,XM_021092490.1,XM_021092491.1,XM_021092492.1,XM_021092493.1,XM_021092494.1	2621.44	95	0.00451709	CCDC77	XP_020948147.1//coiled-coil domain-containing protein 77 isoform X1 [Sus scrofa];XP_020948150.1//coiled-coil domain-containing protein 77 isoform X2 [Sus scrofa]
100294704	XM_021092486.1	9712	994	0.012268	KDM5A	XP_002914152.1//PREDICTED: lysine-specific demethylase 5A isoform X1 [Ailuropoda melanoleuca]
100625935	XM_021092448.1	7686	200	0.00313116	CRACR2A	XP_020948107.1//LOW QUALITY PROTEIN: EF-hand calcium-binding domain-containing protein 4B [Sus scrofa]
100738346	XM_021092438.1,XM_021092439.1,XM_021092440.1	6105.03	54	0.00107794	KCNA6	XP_020948097.1//potassium voltage-gated channel subfamily A member 6 [Sus scrofa]
102160012	XM_021092433.1	774	577	0.107589	MRPL51	XP_020948092.1//39S ribosomal protein L51, mitochondrial [Sus scrofa]
102161011	XM_021092416.1,XM_021092417.1,XM_021092418.1,XM_021092419.1,XM_021092420.1,XM_021092421.1,XM_021092422.1	1751.93	613	0.0449399	ING4	XP_002922286.1//PREDICTED: inhibitor of growth protein 4 isoform X1 [Ailuropoda melanoleuca];XP_020948075.1//inhibitor of growth protein 4 isoform X1 [Sus scrofa];XP_020948077.1//inhibitor of growth protein 4 isoform X3 [Sus scrofa];XP_006210923.1//PREDICTED: inhibitor of growth protein 4 isoform X3 [Vicugna pacos];XP_020948076.1//inhibitor of growth protein 4 isoform X2 [Sus scrofa];XP_006170877…
445464	XM_021092408.1	2456	805	0.0410644	C1R	XP_020948067.1//complement C1r subcomponent [Sus scrofa]
110260747	XM_021092397.1,XM_021092398.1,XM_021092399.1,XM_021092400.1	3703.91	20	0.000667297	LOC110260747	XP_020948059.1//C-type lectin domain family 4 member A-like isoform X4 [Sus scrofa];XP_020948057.1//C-type lectin domain family 4 member A-like isoform X2 [Sus scrofa];XP_020948056.1//C-type lectin domain family 4 member A-like isoform X1 [Sus scrofa];XP_020948058.1//C-type lectin domain family 4 member A-like isoform X3 [Sus scrofa]
100627372	XM_021092395.1,XM_021092396.1	2575.66	693	0.0336215	NECAP1	ELW67611.1//Adaptin ear-binding coat-associated protein 1 [Tupaia chinensis]
100625728	XM_021092394.1	4086	320	0.00957315	C3AR1	XP_020948053.1//LOW QUALITY PROTEIN: C3a anaphylatoxin chemotactic receptor [Sus scrofa]
100625827	XM_021092393.1	5536	459	0.0100608	FOXJ2	EPQ05560.1//Forkhead box protein J2 [Myotis brandtii]
100626468	XM_021092391.1,XM_021092392.1	4254.34	6979	0.200446	SLC2A3	NP_001009770.1//solute carrier family 2, facilitated glucose transporter member 3 [Ovis aries];XP_012015011.1//PREDICTED: solute carrier family 2, facilitated glucose transporter member 3 isoform X1 [Ovis aries]
106507523	XM_021092389.1,XM_021092390.1	1448	5	0.000461975	NANOG	XP_020948048.1//homeobox protein NANOG [Sus scrofa]
100153288	XM_021092375.1	4689	3	7.69958e-05	PZP	XP_020948034.1//LOW QUALITY PROTEIN: pregnancy zone protein [Sus scrofa]
100524679	XM_021092373.1	3488	462	0.0162974	LOC100524679	XP_020948032.1//LOW QUALITY PROTEIN: ovostatin homolog 1 [Sus scrofa]
100520308	XM_021092364.1,XM_021092365.1,XM_021092366.1	2128	3	0.000179657	LOC100520308	XP_020948025.1//C-type lectin domain family 12 member B isoform X2 [Sus scrofa];XP_020948023.1//C-type lectin domain family 12 member B isoform X1 [Sus scrofa]
106507517	XM_021092354.1	1796	1	7.69958e-05	LOC106507517	XP_020948013.1//C-type lectin domain family 7 member A-like [Sus scrofa]
110260739	XM_021092345.1,XM_021092346.1,XM_021092347.1	7214	4	7.69958e-05	LOC110260739	XP_020948004.1//protein starmaker-like isoform X1 [Sus scrofa];XP_020948006.1//protein starmaker-like isoform X2 [Sus scrofa]
100515777	XM_021092344.1	9557	2031	0.0254856	LRP6	XP_020948003.1//LOW QUALITY PROTEIN: low-density lipoprotein receptor-related protein 6 [Sus scrofa]
102159830	XM_021092337.1	3802	643	0.0207375	CREBL2	XP_011239631.1//PREDICTED: cAMP-responsive element-binding protein-like 2 isoform X1 [Mus musculus]
100625907	XM_021092330.1,XM_021092331.1,XM_021092332.1,XM_021092333.1,XM_021092334.1,XM_021092335.1	2755.1	87	0.00392679	GPR19	XP_020947989.1//probable G-protein coupled receptor 19 [Sus scrofa]
110260736	XM_021092329.1	4935	253	0.00623666	APOLD1	XP_020947988.1//LOW QUALITY PROTEIN: apolipoprotein L domain-containing protein 1 [Sus scrofa]
100621702	XM_021092327.1	1942	541	0.0354694	DDX47	XP_020947986.1//probable ATP-dependent RNA helicase DDX47 [Sus scrofa]
100624186	XM_021092325.1,XM_021092326.1	2043	244	0.0151425	GPRC5A	XP_020947984.1//retinoic acid-induced protein 3 isoform X1 [Sus scrofa]
100739328	XM_021092323.1,XM_021092324.1	1313	5	0.000513306	GPRC5D	XP_020947983.1//G-protein coupled receptor family C group 5 member D isoform X2 [Sus scrofa];XP_020947982.1//G-protein coupled receptor family C group 5 member D isoform X1 [Sus scrofa]
100514614	XM_021092321.1,XM_021092328.1,XM_021092336.1,XM_021092343.1	4920.49	294.68	0.00728894	FILIP1	XP_020948002.1//filamin-A-interacting protein 1 isoform X2 [Sus scrofa];XP_020947980.1//filamin-A-interacting protein 1 isoform X1 [Sus scrofa]
100626022	XM_021092314.1,XM_021092315.1,XM_021092316.1,XM_021092317.1,XM_021092318.1,XM_021092319.1,XM_021092320.1	26751	20	7.69958e-05	GRIN2B	XP_008516749.1//PREDICTED: glutamate receptor ionotropic, NMDA 2B [Equus przewalskii]
100626686	XM_021092202.1,XM_021092203.1,XM_021092204.1,XM_021092206.1	2480	24.4	0.00123193	LRMP	XP_005975241.1//PREDICTED: myosin-6-like [Pantholops hodgsonii];XP_014646864.1//PREDICTED: LOW QUALITY PROTEIN: lymphoid-restricted membrane protein [Ceratotherium simum simum]
100627442	XM_021092167.1,XM_021092168.1,XM_021092169.1,XM_021092170.1,XM_021092171.1,XM_021092172.1,XM_021092173.1,XM_021092174.1,XM_021092175.1,XM_021092176.1,XM_021092178.1,XM_021092179.1,XM_021092180.1,XM_021092181.1,XM_021092182.1,XM_021092183.1,XM_021092184.1,XM_021092185.1	2581.46	27	0.00130893	LMNTD1	XP_020947844.1//lamin tail domain-containing protein 1 isoform X8 [Sus scrofa];XP_020947840.1//lamin tail domain-containing protein 1 isoform X7 [Sus scrofa];XP_020947832.1//lamin tail domain-containing protein 1 isoform X2 [Sus scrofa];XP_020947839.1//lamin tail domain-containing protein 1 isoform X6 [Sus scrofa]
110260716	XM_021092098.1,XM_021092099.1,XM_021092100.1,XM_021092101.1	3043.58	903	0.0367527	FAM60A	XP_012420361.1//PREDICTED: protein FAM60A isoform X1 [Odobenus rosmarus divergens];XP_001138930.4//PREDICTED: protein FAM60A isoform X1 [Pan troglodytes];XP_006986736.2//PREDICTED: protein FAM60A isoform X1 [Peromyscus maniculatus bairdii];XP_015006868.1//PREDICTED: protein FAM60A isoform X2 [Macaca mulatta]
100511670	XM_021092097.1,XM_021092107.1	3022	145	0.00595434	ELOVL4	XP_020947756.1//elongation of very long chain fatty acids protein 4 isoform X1 [Sus scrofa];XP_020947766.1//elongation of very long chain fatty acids protein 4 isoform X2 [Sus scrofa]
100523904	XM_021092050.1	9166	2769	0.0362394	PHLDA1	XP_020947709.1//pleckstrin homology-like domain family A member 1 [Sus scrofa]
100620702	XM_021092004.1	17546	959	0.00651898	TRHDE	XP_020947663.1//thyrotropin-releasing hormone-degrading ectoenzyme [Sus scrofa]
100627725	XM_021092003.1	4093	4	0.000128326	TPH2	XP_014945610.1//PREDICTED: tryptophan 5-hydroxylase 2 [Ovis aries musimon]
100154587	XM_021091986.1	3882	42	0.00133459	KCNMB4	XP_020947645.1//calcium-activated potassium channel subunit beta-4 [Sus scrofa]
100739489	XM_021091973.1,XM_021091975.1	1400.47	323	0.030285	YEATS4	XP_020947632.1//YEATS domain-containing protein 4 isoform X1 [Sus scrofa];NP_001069833.1//YEATS domain-containing protein 4 [Bos taurus]
100511693	XM_021091955.1,XM_021091956.1,XM_021091957.1	3781.32	3084	0.100095	MSRB3	XP_019496132.1//PREDICTED: methionine-R-sulfoxide reductase B3 isoform X1 [Hipposideros armiger];ELK02467.1//Methionine-R-sulfoxide reductase B3, mitochondrial [Pteropus alecto];XP_020947614.1//methionine-R-sulfoxide reductase B3 isoform X1 [Sus scrofa]
100623722	XM_021091947.1	4569	10844	0.289325	GNS	XP_020947606.1//N-acetylglucosamine-6-sulfatase [Sus scrofa]
110260696	XM_021091944.1,XM_021091945.1,XM_021091946.1	3503	1068	0.0375226	RASSF3	XP_020947604.1//ras association domain-containing protein 3 isoform X2 [Sus scrofa];XP_020947603.1//ras association domain-containing protein 3 isoform X1 [Sus scrofa];XP_020947605.1//ras association domain-containing protein 3 isoform X3 [Sus scrofa]
100511016	XM_021091940.1,XM_021091941.1,XM_021091942.1,XM_021091943.1	3778.01	3313	0.107615	XPOT	XP_020947599.1//exportin-T isoform X1 [Sus scrofa]
102158157	XM_021091936.1,XM_021091937.1	6144	875	0.0172214	PPM1H	XP_020947596.1//protein phosphatase 1H isoform X2 [Sus scrofa];XP_003906758.1//LOW QUALITY PROTEIN: protein phosphatase 1H [Papio anubis]
100739214	XM_021091912.1,XM_021091918.1,XM_021091928.1	2126.41	56	0.00333649	UBE3D	XP_020947587.1//E3 ubiquitin-protein ligase E3D isoform X3 [Sus scrofa];XP_020947577.1//E3 ubiquitin-protein ligase E3D isoform X2 [Sus scrofa];XP_020947571.1//E3 ubiquitin-protein ligase E3D isoform X1 [Sus scrofa]
100521552	XM_021091899.1	2606	124	0.00595434	2024-03-09	XP_006878396.1//PREDICTED: LOW QUALITY PROTEIN: membrane-associated ring finger (C3HC4) 9 [Chrysochloris asiatica]
100622167	XM_021091898.1	1265	227.69	0.02392	TSFM	XP_020947557.1//elongation factor Ts, mitochondrial [Sus scrofa]
100622675	XM_021091890.1,XM_021091891.1,XM_021091893.1,XM_021091894.1,XM_021091895.1	3962	6	0.000179657	AGAP2	XP_020947549.1//arf-GAP with GTPase, ANK repeat and PH domain-containing protein 2 isoform X1 [Sus scrofa];XP_020947553.1//arf-GAP with GTPase, ANK repeat and PH domain-containing protein 2 isoform X4 [Sus scrofa];XP_020947552.1//arf-GAP with GTPase, ANK repeat and PH domain-containing protein 2 isoform X3 [Sus scrofa];XP_020947550.1//arf-GAP with GTPase, ANK repeat and PH domain-containing prote…
102164033	XM_021091888.1	3363	6	0.000230987	SLC26A10	XP_020947547.1//LOW QUALITY PROTEIN: solute carrier family 26 member 10 [Sus scrofa]
100515661	XM_021091879.1,XM_021091880.1,XM_021091881.1	1758.88	2329	0.170007	DCTN2	XP_006897649.1//PREDICTED: dynactin subunit 2 isoform X3 [Elephantulus edwardii];XP_006897647.1//PREDICTED: dynactin subunit 2 isoform X1 [Elephantulus edwardii];XP_006897648.1//PREDICTED: dynactin subunit 2 isoform X2 [Elephantulus edwardii]
100516610	XM_021091866.1,XM_021091867.1	3227.23	1184	0.0453249	MARS	XP_020947526.1//methionine--tRNA ligase, cytoplasmic isoform X2 [Sus scrofa];XP_020947525.1//methionine--tRNA ligase, cytoplasmic isoform X1 [Sus scrofa]
100626199	XM_021091809.1,XM_021091810.1,XM_021091811.1,XM_021091812.1,XM_021091813.1,XM_021091814.1	1180.92	258.61	0.0293611	LOC100626199	XP_020947473.1//retinol dehydrogenase 3 isoform X2 [Sus scrofa];XP_020947468.1//retinol dehydrogenase 16 isoform X1 [Sus scrofa]
100525045	XM_021091799.1	5552	3027	0.0660881	ERBB3	XP_020947458.1//receptor tyrosine-protein kinase erbB-3 [Sus scrofa]
100626164	XM_021091780.1	2676	21	0.00097528	PMEL	XP_020947439.1//melanocyte protein PMEL [Sus scrofa]
110260680	XM_021091772.1	3680	6	0.000205322	LOC110260680	XP_020937661.1//LOW QUALITY PROTEIN: olfactory receptor 6C2-like [Sus scrofa]
110260679	XM_021091771.1	4508	2	5.13306e-05	LOC110260679	XP_020947430.1//olfactory receptor 6C6-like [Sus scrofa]
100627212	XM_021091767.1	4207	3	7.69958e-05	LOC100627212	XP_020947415.1//olfactory receptor 6C68-like [Sus scrofa]
110260677	XM_021091765.1	4713	3	7.69958e-05	LOC110260677	XP_005658026.2//olfactory receptor 6C74-like [Sus scrofa]
110260676	XM_021091763.1	6822	73.55	0.00130893	LOC110260676	XP_020947424.1//olfactory receptor 6C74-like [Sus scrofa]
100736743	XM_021091759.1	1872	1	7.69958e-05	LOC100736743	XP_003481652.2//olfactory receptor 6C1-like [Sus scrofa]
100155964	XM_021091758.1	4895	3.17	7.69958e-05	LOC100155964	XP_006219365.1//PREDICTED: olfactory receptor 6C75 [Vicugna pacos]
110260671	XM_021091753.1	1730	37802	2.80971	LOC110260671	XP_020771917.1//mucin-like protein 1 isoform X1 [Odocoileus virginianus texanus]
100621808	XM_021091751.1	824	74	0.0127813	PPP1R1A	XP_020947410.1//protein phosphatase 1 regulatory subunit 1A [Sus scrofa]
100621706	XM_021091747.1,XM_021091748.1,XM_021091750.1	721	1	0.000205322	LOC100621706	XP_020947406.1//gametocyte-specific factor 1-like isoform X1 [Sus scrofa];XP_020947409.1//gametocyte-specific factor 1-like isoform X2 [Sus scrofa]
102162203	XM_021091746.1	5019	341	0.00826422	NCKAP1L	XP_020947405.1//nck-associated protein 1-like [Sus scrofa]
102167757	XM_021091736.1	1301	14	0.00143726	LOC102167757	XP_020947395.1//uncharacterized protein LOC102167757 [Sus scrofa]
100739594	XM_021091732.1	2199	32	0.0018479	HOXC8	XP_022267180.1//uncharacterized protein LOC607625 [Canis lupus familiaris]
106510295	XM_021091731.1	1605	33	0.00266919	HOXC9	EDL03946.1//homeobox C9, isoform CRA_b, partial [Mus musculus]
100628125	XM_021091725.1,XM_021091726.1	2015	66	0.00415777	HOXC10	XP_020947385.1//homeobox protein Hox-C10 isoform X2 [Sus scrofa];XP_020947384.1//homeobox protein Hox-C10 isoform X1 [Sus scrofa]
100523670	XM_021091684.1	1901	1.51	0.000102661	LOC100523670	XP_020947343.1//keratin, type II microfibrillar, component 7C [Sus scrofa]
100523123	XM_021091683.1	1975	1.48	0.000102661	LOC100523123	XP_020947342.1//keratin, type II cuticular Hb1 [Sus scrofa]
100621844	XM_021091682.1	1950	22	0.00143726	LOC100621844	XP_020947341.1//keratin, type II microfibrillar, component 7C-like [Sus scrofa]
100153279	XM_021091671.1,XM_021091672.1,XM_021091673.1	4132.84	581	0.0171957	ACVRL1	XP_020947330.1//serine/threonine-protein kinase receptor R3 [Sus scrofa]
110260661	XM_021091642.1,XM_021091643.1	2093.72	816	0.0493543	CERS5	XP_011758427.1//PREDICTED: ceramide synthase 5 isoform X4 [Macaca nemestrina];XP_004400889.2//PREDICTED: ceramide synthase 5 [Odobenus rosmarus divergens]
110260660	XM_021091641.1	549	336.44	0.0972457	LOC110260660	XP_014596381.1//PREDICTED: uncharacterized protein LOC106783320 isoform X1 [Equus caballus]
100517651	XM_021091633.1,XM_021091634.1,XM_021091635.1,XM_021091636.1,XM_021091637.1	3112.66	1264	0.0502526	RACGAP1	XP_020947292.1//rac GTPase-activating protein 1 isoform X1 [Sus scrofa];XP_018894875.1//PREDICTED: rac GTPase-activating protein 1 isoform X3 [Gorilla gorilla gorilla]
100525107	XM_021091591.1	2426	16	0.000821289	CCDC65	XP_020947250.1//coiled-coil domain-containing protein 65 [Sus scrofa]
106508932	XM_021091590.1	3123	8	0.000307983	TRAPPC3L	XP_020947249.1//trafficking protein particle complex subunit 3-like protein [Sus scrofa]
100737526	XM_021091587.1	3297	1181	0.0441956	DDX23	EPY86197.1//putative ATP-dependent RNA helicase DDX23 isoform 1 [Camelus ferus]
100738794	XM_021091584.1	5968	141.87	0.00287451	FAM26E	XP_017508986.1//PREDICTED: protein FAM26E [Manis javanica]
100620181	XM_021091567.1	3369	4451.7	0.162923	TMEM263	XP_002823735.1//PREDICTED: transmembrane protein 263 isoform X1 [Pongo abelii]
100152022	XM_021091566.1	2400	25.72	0.00133459	MTERF2	XP_020947225.1//LOW QUALITY PROTEIN: transcription termination factor 2, mitochondrial [Sus scrofa]
102161832	XM_021091517.1	2059	113	0.00695529	MFNG	XP_020947176.1//beta-1,3-N-acetylglucosaminyltransferase manic fringe [Sus scrofa]
100623659	XM_021091504.1	2562	388.12	0.018941	SH3BP1	XP_020947163.1//LOW QUALITY PROTEIN: SH3 domain-binding protein 1 [Sus scrofa]
100623846	XM_021091503.1	2182	114	0.00659598	PDXP	XP_020947162.1//pyridoxal phosphate phosphatase [Sus scrofa]
100517207	XM_021091501.1	4306	4401	0.124836	MARCKS	XP_020947160.1//myristoylated alanine-rich C-kinase substrate [Sus scrofa]
100524435	XM_021091500.1	3898	14	0.00043631	SLC16A8	XP_020947159.1//monocarboxylate transporter 3 [Sus scrofa]
110260645	XM_021091475.1,XM_021091476.1	6030.99	476	0.00954748	CBX6	XP_020947134.1//chromobox protein homolog 6 isoform X1 [Sus scrofa];XP_020947135.1//chromobox protein homolog 6 isoform X2 [Sus scrofa]
110260638	XM_021091463.1,XM_021091464.1	1370.42	1557	0.149552	RBX1	XP_014444179.1//PREDICTED: E3 ubiquitin-protein ligase RBX1 [Tupaia chinensis];XP_020947122.1//E3 ubiquitin-protein ligase RBX1 isoform X1 [Sus scrofa]
110260632	XM_021091458.1,XM_021091459.1	5725.36	1628	0.0344428	ZC3H7B	XP_020947117.1//zinc finger CCCH domain-containing protein 7B [Sus scrofa]
110260628	XM_021091456.1,XM_021091457.1	1256.91	744	0.0787154	PHF5A	XP_020947116.1//PHD finger-like domain-containing protein 5A isoform X2 [Sus scrofa];XP_014933353.1//PREDICTED: PHD finger-like domain-containing protein 5A [Acinonyx jubatus]
110260627	XM_021091454.1,XM_021091455.1	5203.83	1513	0.0353154	TOB2	XP_020947113.1//protein Tob2 [Sus scrofa]
110260625	XM_021091448.1,XM_021091449.1,XM_021091450.1,XM_021091451.1,XM_021091452.1,XM_021091453.1	3434.9	467.85	0.0167851	CCDC134	XP_020947107.1//coiled-coil domain-containing protein 134 [Sus scrofa]
102163410	XM_021091447.1	1932	11	0.000718628	SHISA8	XP_020947106.1//putative protein shisa-8 [Sus scrofa]
396675	XM_021091444.1,XM_021091445.1,XM_021091446.1	5115.68	3352	0.0796137	SREBF2	XP_020947103.1//sterol regulatory element-binding protein 2 isoform X1 [Sus scrofa]
110260624	XM_021091439.1,XM_021091440.1	2700	159	0.00734027	TNFRSF13C	XP_020947099.1//tumor necrosis factor receptor superfamily member 13C isoform X2 [Sus scrofa];XP_020947098.1//tumor necrosis factor receptor superfamily member 13C isoform X1 [Sus scrofa]
100626494	XM_021091403.1,XM_021091404.1,XM_021091405.1	1948.38	809	0.0528705	SAMM50	XP_020947063.1//sorting and assembly machinery component 50 homolog isoform X2 [Sus scrofa];XP_020947062.1//sorting and assembly machinery component 50 homolog isoform X1 [Sus scrofa]
100736926	XM_021091388.1,XM_021091389.1	3838	6	0.000179657	SMC1B	XP_006176718.1//PREDICTED: structural maintenance of chromosomes protein 1B isoform X1 [Camelus ferus];XP_010981731.1//PREDICTED: structural maintenance of chromosomes protein 1B isoform X1 [Camelus dromedarius]
110260610	XM_021091371.1	4909	80.27	0.00197623	LOC110260610	XP_020947030.1//cadherin EGF LAG seven-pass G-type receptor 1-like [Sus scrofa]
100625790	XM_021091361.1	3326	372	0.0138079	TBC1D22A	XP_020947020.1//LOW QUALITY PROTEIN: TBC1 domain family member 22A [Sus scrofa]
110260606	XM_021091359.1,XM_021091360.1	2466	8	0.000410644	FAM19A5	XP_019566439.1//PREDICTED: protein FAM19A5 isoform X2 [Rhinolophus sinicus];XP_006866947.1//PREDICTED: uncharacterized protein LOC102835595 [Chrysochloris asiatica]
100520311	XM_021091352.1	5258	425	0.00980414	ZBED4	XP_020947011.1//LOW QUALITY PROTEIN: zinc finger BED domain-containing protein 4 [Sus scrofa]
100521016	XM_021091349.1	2202	476	0.0272822	PIM3	XP_020947008.1//serine/threonine-protein kinase pim-3 [Sus scrofa]
100520842	XM_021091347.1,XM_021091348.1	5000	26	0.000641632	IL17REL	XP_020947006.1//putative interleukin-17 receptor E-like isoform X1 [Sus scrofa]
100520675	XM_021091344.1,XM_021091345.1,XM_021091346.1	3575	1	2.56653e-05	TTLL8	XP_020947003.1//protein monoglycylase TTLL8 isoform X1 [Sus scrofa];XP_020947004.1//protein monoglycylase TTLL8 isoform X2 [Sus scrofa]
110260605	XM_021091323.1,XM_021091324.1,XM_021091325.1,XM_021091326.1,XM_021091327.1,XM_021091328.1,XM_021091329.1	2750	114	0.00515872	MAPK11	XP_002743919.2//PREDICTED: mitogen-activated protein kinase 11 [Callithrix jacchus];XP_020946985.1//mitogen-activated protein kinase 11 isoform X4 [Sus scrofa];XP_020946988.1//mitogen-activated protein kinase 11 isoform X7 [Sus scrofa];XP_020946987.1//mitogen-activated protein kinase 11 isoform X6 [Sus scrofa];XP_020946982.1//mitogen-activated protein kinase 11 isoform X1 [Sus scrofa];XP_02094698…
110260602	XM_021091276.1	3274	66	0.00248953	MAPK8IP2	XP_020946935.1//LOW QUALITY PROTEIN: C-Jun-amino-terminal kinase-interacting protein 2 [Sus scrofa]
100622366	XM_021091264.1,XM_021091265.1,XM_021091266.1	5187	74.91	0.00174524	RABL2B	XP_020946923.1//rab-like protein 2B isoform X1 [Sus scrofa];XP_020946924.1//rab-like protein 2B isoform X2 [Sus scrofa];XP_020946925.1//rab-like protein 2B isoform X3 [Sus scrofa]
106507543	XM_021091263.1	2497	3.12	0.000153992	LOC106507543	XP_020946922.1//collagen alpha-1(I) chain [Sus scrofa]
100155591	XM_021091249.1	1993	1	5.13306e-05	LOC100155591	XP_014921339.1//PREDICTED: olfactory receptor 8S1-like [Acinonyx jubatus]
100623379	XM_021091240.1	1774	2	0.000153992	CLEC9A	XP_020946899.1//LOW QUALITY PROTEIN: C-type lectin domain family 9 member A [Sus scrofa]
100525264	XM_021091220.1,XM_021091226.1,XM_021091229.1,XM_021091234.1	2188.84	422.95	0.0244077	RPF2	XP_020946893.1//ribosome production factor 2 homolog isoform X4 [Sus scrofa];XP_020946885.1//ribosome production factor 2 homolog isoform X2 [Sus scrofa];XP_020946879.1//ribosome production factor 2 homolog isoform X1 [Sus scrofa]
102159236	XM_021090824.1	1533	1	7.69958e-05	CD160	XP_020946483.1//LOW QUALITY PROTEIN: CD160 antigen [Sus scrofa]
100627262	XM_021090785.1,XM_021090786.1	1816.02	2347	0.16549	SNX3	XP_014446547.1//PREDICTED: sorting nexin-3 [Tupaia chinensis]
100517760	XM_021090718.1,XM_021090719.1	3595	4	0.000128326	PTPN22	XP_020946377.1//tyrosine-protein phosphatase non-receptor type 22 isoform X1 [Sus scrofa];XP_020946378.1//tyrosine-protein phosphatase non-receptor type 22 isoform X2 [Sus scrofa]
100153369	XM_021090689.1,XM_021090690.1,XM_021090691.1	13225.9	3559	0.0321329	NOTCH2	XP_020946348.1//neurogenic locus notch homolog protein 2 isoform X1 [Sus scrofa];XP_020946349.1//neurogenic locus notch homolog protein 2 isoform X2 [Sus scrofa]
110260428	XM_021090612.1,XM_021090618.1	8246	302	0.00441443	BEND3	XP_020946271.1//BEN domain-containing protein 3 [Sus scrofa]
100157575	XM_021090588.1,XM_021090591.1,XM_021090596.1,XM_021090599.1	1012.88	411	0.0556423	C1H6orf203	XP_020946247.1//uncharacterized protein C6orf203 homolog [Sus scrofa]
100739839	XM_021090548.1	3402	7	0.000256653	SPATC1	XP_020946207.1//LOW QUALITY PROTEIN: speriolin [Sus scrofa]
100515310	XM_021090547.1	5089	39	0.00092395	WDR97	XP_020946206.1//LOW QUALITY PROTEIN: WD repeat-containing protein 97 [Sus scrofa]
110255327	XM_021090545.1	1506	83	0.00718628	LOC110255327	XP_020946204.1//cysteine and histidine-rich protein 1-like [Sus scrofa]
100157299	XM_021090544.1	2034	55.19	0.00343915	C4H8orf82	XP_020946203.1//UPF0598 protein C8orf82 homolog [Sus scrofa]
100516800	XM_021090543.1	1651	298	0.0233041	PYCR3	XP_020946202.1//pyrroline-5-carboxylate reductase 3 [Sus scrofa]
110260415	XM_021090537.1,XM_021090538.1,XM_021090540.1	1809.31	305	0.0215845	GRINA	XP_020946196.1//protein lifeguard 1 [Sus scrofa]
100627724	XM_021090536.1	3581	3	0.000102661	MAFA	NP_919331.1//transcription factor MafA [Mus musculus]
100515657	XM_021090532.1	3987	1	2.56653e-05	SCRT1	XP_020946191.1//transcriptional repressor scratch 1 [Sus scrofa]
110260414	XM_021090507.1,XM_021090508.1,XM_021090509.1,XM_021090510.1,XM_021090511.1	4334.06	398	0.0112157	ZNF623	XP_005215331.1//PREDICTED: zinc finger protein 623 [Bos taurus]
100515607	XM_021090504.1,XM_021090506.1	1856.29	205	0.0141159	GSDMD	XP_020946163.1//gasdermin-D [Sus scrofa]
106507406	XM_021090494.1,XM_021090495.1,XM_021090496.1,XM_021090497.1,XM_021090499.1,XM_021090500.1,XM_021090501.1,XM_021090502.1,XM_021090503.1	6852	38.01	0.000667297	LOC106507406	XP_020946161.1//uncharacterized protein LOC106507406 isoform X4 [Sus scrofa];XP_020946153.1//uncharacterized protein LOC106507406 isoform X1 [Sus scrofa];XP_020946158.1//uncharacterized protein LOC106507406 isoform X3 [Sus scrofa];XP_020946154.1//uncharacterized protein LOC106507406 isoform X2 [Sus scrofa]
110260410	XM_021090462.1	4665	417	0.0108821	TIGD5	XP_020946121.1//tigger transposable element-derived protein 5 [Sus scrofa]
100737048	XM_021090458.1,XM_021090459.1,XM_021090460.1	1234.41	2976.76	0.321458	EEF1D	XP_020946117.1//elongation factor 1-delta isoform X1 [Sus scrofa];ABQ12948.1//eukaryotic translation elongation factor 1 delta, partial [Bos taurus]
100624565	XM_021090436.1,XM_021090437.1,XM_021090438.1,XM_021090439.1,XM_021090440.1,XM_021090441.1,XM_021090442.1,XM_021090443.1,XM_021090444.1,XM_021090445.1	1772.89	1752.87	0.126863	PUF60	XP_017738950.1//PREDICTED: poly(U)-binding-splicing factor PUF60 isoform X1 [Rhinopithecus bieti];XP_020946102.1//poly(U)-binding-splicing factor PUF60 isoform X8 [Sus scrofa];XP_020946097.1//poly(U)-binding-splicing factor PUF60 isoform X3 [Sus scrofa];XP_020946098.1//poly(U)-binding-splicing factor PUF60 isoform X4 [Sus scrofa];XP_017738951.1//PREDICTED: poly(U)-binding-splicing factor PUF60 is…
110260409	XM_021090409.1,XM_021090410.1,XM_021090411.1,XM_021090412.1	6199.77	780	0.0152195	FAM83H	XP_020946068.1//protein FAM83H isoform X1 [Sus scrofa];XP_020946069.1//protein FAM83H isoform X2 [Sus scrofa]
100514403	XM_021090408.1	4524	1223	0.0329542	CPSF1	XP_020946067.1//LOW QUALITY PROTEIN: cleavage and polyadenylation specificity factor subunit 1 [Sus scrofa]
110260406	XM_021090394.1	13889	123.99	0.00107794	EPPK1	XP_020946053.1//LOW QUALITY PROTEIN: epiplakin [Sus scrofa]
110260396	XM_021090355.1	5661	2	5.13306e-05	RP1	XP_020946014.1//LOW QUALITY PROTEIN: oxygen-regulated protein 1, partial [Sus scrofa]
100155195	XM_021090310.1	3225	7	0.000256653	LOC100155195	XP_007468615.1//PREDICTED: guanylate-binding protein 7 [Lipotes vexillifer]
100152047	XM_021090298.1,XM_021090304.1	1306	115.36	0.0117034	COQ3	XP_020945957.1//ubiquinone biosynthesis O-methyltransferase, mitochondrial isoform X1 [Sus scrofa];XP_020945963.1//ubiquinone biosynthesis O-methyltransferase, mitochondrial isoform X2 [Sus scrofa]
110260386	XM_021090293.1	5430	72.58	0.00161691	LOC110260386	EDL20191.1//zinc finger protein 326, isoform CRA_b, partial [Mus musculus]
102161927	XM_021090246.1,XM_021090247.1	1622	4	0.000307983	EPHX4	XP_020945905.1//epoxide hydrolase 4 isoform X1 [Sus scrofa];XP_020945906.1//epoxide hydrolase 4 isoform X2 [Sus scrofa]
100620892	XM_021090245.1	4249	8	0.000230987	LOC100620892	XP_020945904.1//lysophosphatidylcholine acyltransferase 2B-like [Sus scrofa]
100157200	XM_021090222.1,XM_021090223.1,XM_021090224.1,XM_021090225.1,XM_021090226.1,XM_021090227.1,XM_021090228.1	2516.1	256	0.01273	FAM69A	XP_020945882.1//protein FAM69A isoform X2 [Sus scrofa];NP_001006606.2//protein FAM69A isoform 1 [Homo sapiens];XP_020945887.1//protein FAM69A isoform X3 [Sus scrofa];XP_012355890.1//PREDICTED: protein FAM69A isoform X1 [Nomascus leucogenys]
100155583	XM_021090184.1	7790	46	0.000718628	ABCA4	XP_020945843.1//LOW QUALITY PROTEIN: retinal-specific ATP-binding cassette transporter [Sus scrofa]
100623721	XM_021090152.1,XM_021090153.1	2091	6.03	0.000359314	LRRC39	XP_020945811.1//leucine-rich repeat-containing protein 39 isoform X1 [Sus scrofa];XP_020945812.1//leucine-rich repeat-containing protein 39 isoform X2 [Sus scrofa]
100151826	XM_021090110.1	4817	822	0.0207632	VAV3	XP_020945769.1//LOW QUALITY PROTEIN: guanine nucleotide exchange factor VAV3 [Sus scrofa]
100155482	XM_021090107.1	3441	18	0.000641632	FNDC7	XP_020945766.1//LOW QUALITY PROTEIN: fibronectin type III domain-containing protein 7 [Sus scrofa]
100519481	XM_021090106.1	2139	441	0.0260759	STXBP3	XP_020945765.1//syntaxin-binding protein 3 [Sus scrofa]
100519308	XM_021090095.1	3606	16	0.000538971	AKNAD1	XP_020945754.1//protein AKNAD1 [Sus scrofa]
100512714	XM_021090054.1	2427	8	0.000410644	ALX3	XP_020945713.1//homeobox protein aristaless-like 3 [Sus scrofa]
100623937	XM_021090048.1,XM_021090049.1,XM_021090050.1	6557.5	17	0.000307983	KCNC4	XP_020945709.1//potassium voltage-gated channel subfamily C member 4 isoform X3 [Sus scrofa];XP_020945707.1//potassium voltage-gated channel subfamily C member 4 isoform X1 [Sus scrofa];XP_020945708.1//potassium voltage-gated channel subfamily C member 4 isoform X2 [Sus scrofa]
100513924	XM_021090000.1,XM_021090001.1,XM_021090002.1	3611	5	0.000179657	SYCP1	XP_020945660.1//synaptonemal complex protein 1 isoform X2 [Sus scrofa];XP_020945659.1//synaptonemal complex protein 1 isoform X1 [Sus scrofa];XP_010801442.1//PREDICTED: LOW QUALITY PROTEIN: synaptonemal complex protein 1 [Bos taurus]
397436	XM_021089995.1	2694	540	0.024998	CASQ2	XP_012500045.1//PREDICTED: calsequestrin-2 isoform X1 [Propithecus coquereli]
100511379	XM_021089982.1	1690	1	7.69958e-05	LOC100511379	XP_020945641.1//LOW QUALITY PROTEIN: zinc finger protein 296 [Sus scrofa]
100155824	XM_021089972.1	6757	5	7.69958e-05	SPAG17	XP_007169677.1//PREDICTED: sperm-associated antigen 17 [Balaenoptera acutorostrata scammoni]
100154556	XM_021089970.1,XM_021089971.1	3562.17	821	0.0283601	WDR3	XP_020945629.1//WD repeat-containing protein 3 [Sus scrofa]
110260333	XM_021089968.1	1976	17.43	0.00112927	LOC110260333	XP_002928440.1//PREDICTED: hydroxymethylglutaryl-CoA synthase, mitochondrial [Ailuropoda melanoleuca]
106508885	XM_021089951.1	1960	766	0.0497393	PNRC1	XP_020945610.1//proline-rich nuclear receptor coactivator 1 [Sus scrofa]
100736742	XM_021089950.1	3190	1	5.13306e-05	GJA8	XP_020760080.1//gap junction alpha-8 protein [Odocoileus virginianus texanus]
100738744	XM_021089929.1	6418	195.02	0.00367013	LOC100738744	XP_005663563.1//histone H2A type 2-A-like [Sus scrofa]
100520874	XM_021089928.1,XM_021089934.1	4445.7	634	0.0174011	RNGTT	XP_020945587.1//mRNA-capping enzyme [Sus scrofa]
110255273	XM_021089927.1	2964	8.55	0.000359314	LOC110255273	XP_006168567.1//PREDICTED: histone H2B type 2-F [Tupaia chinensis]
397240	XM_021089859.1,XM_021089860.1	3813.22	302	0.00972714	TUFT1	XP_020945518.1//tuftelin isoform X1 [Sus scrofa];XP_020945519.1//tuftelin isoform X2 [Sus scrofa]
102161647	XM_021089814.1,XM_021089815.1,XM_021089816.1,XM_021089817.1,XM_021089818.1,XM_021089819.1,XM_021089820.1,XM_021089822.1,XM_021089823.1,XM_021089824.1,XM_021089825.1,XM_021089826.1,XM_021089827.1,XM_021089828.1,XM_021089829.1,XM_021089830.1,XM_021089831.1,XM_021089833.1,XM_021089834.1,XM_021089835.1,XM_021089836.1,XM_021089837.1	5202	5	0.000128326	TCHH	XP_020945475.1//trichohyalin isoform X3 [Sus scrofa];XP_020945484.1//trichohyalin isoform X11 [Sus scrofa];XP_020945476.1//trichohyalin isoform X4 [Sus scrofa];XP_020945477.1//trichohyalin isoform X5 [Sus scrofa];XP_020945478.1//trichohyalin isoform X6 [Sus scrofa];XP_020945493.1//trichohyalin isoform X19 [Sus scrofa];XP_020945495.1//trichohyalin isoform X21 [Sus scrofa];XP_020945490.1//trichohya…
100153508	XM_021089806.1	5360	1585	0.0358801	NPR1	XP_017821789.1//PREDICTED: atrial natriuretic peptide receptor 1 [Callithrix jacchus]
100513469	XM_021089755.1	1767	8	0.000590301	LENEP	XP_010836620.1//PREDICTED: lens epithelial cell protein LEP503 [Bison bison bison]
100622304	XM_021089738.1	2294	3	0.000153992	DCST1	XP_007178523.1//PREDICTED: DC-STAMP domain-containing protein 1 isoform X1 [Balaenoptera acutorostrata scammoni]
100511014	XM_021089719.1,XM_021089720.1	3182.63	221	0.0085722	FAM189B	XP_008968457.1//PREDICTED: LOW QUALITY PROTEIN: protein FAM189B [Pan paniscus]
100155949	XM_021089689.1	4327	52	0.00146292	MEX3A	XP_020945348.1//RNA-binding protein MEX3A [Sus scrofa]
100157147	XM_021089684.1,XM_021089685.1,XM_021089686.1,XM_021089687.1,XM_021089688.1	3148.56	578	0.0227138	SEMA4A	XP_020945343.1//semaphorin-4A isoform X1 [Sus scrofa]
100153097	XM_021089680.1,XM_021089681.1,XM_021089682.1	4560.44	1254	0.0335188	SMG5	XP_020945339.1//protein SMG5 isoform X1 [Sus scrofa]
100738127	XM_021089636.1,XM_021089637.1,XM_021089638.1	5342.35	858	0.0194799	ETV3	AAA60949.1//ETS oncogene, partial [Homo sapiens];XP_020945295.1//ETS translocation variant 3 isoform X1 [Sus scrofa]
110260316	XM_021089622.1,XM_021089623.1,XM_021089624.1	1930	1	7.69958e-05	LOC110260316	XP_020945281.1//uncharacterized protein LOC110260316 isoform X1 [Sus scrofa];XP_020945282.1//CD48 antigen-like isoform X2 [Sus scrofa];XP_020945283.1//CD48 antigen-like isoform X3 [Sus scrofa]
100152036	XM_021089621.1	1222	11.6	0.0012576	LOC100152036	XP_020945280.1//SLAM family member 9-like [Sus scrofa]
100620368	XM_021089591.1	1488	27	0.00236121	DUSP23	XP_020945250.1//dual specificity protein phosphatase 23 [Sus scrofa]
100515727	XM_021089586.1,XM_021089587.1,XM_021089588.1	1774.33	13	0.000949615	CFAP45	XP_020945247.1//cilia- and flagella-associated protein 45 isoform X3 [Sus scrofa];XP_020945245.1//cilia- and flagella-associated protein 45 isoform X1 [Sus scrofa];XP_020945246.1//cilia- and flagella-associated protein 45 isoform X2 [Sus scrofa]
100156074	XM_021089562.1,XM_021089563.1,XM_021089564.1	2394	4	0.000205322	LOC100156074	XP_020945223.1//SLAM family member 9 isoform X2 [Sus scrofa];XP_020945221.1//T-lymphocyte surface antigen Ly-9 isoform X1 [Sus scrofa]
110260307	XM_021089520.1,XM_021089521.1,XM_021089522.1,XM_021089523.1,XM_021089524.1	2784	16.61	0.000744293	LOC110260307	XP_020945180.1//low affinity immunoglobulin gamma Fc region receptor II-like isoform X2 [Sus scrofa];XP_020945183.1//low affinity immunoglobulin gamma Fc region receptor II-like isoform X5 [Sus scrofa];XP_020945181.1//low affinity immunoglobulin gamma Fc region receptor III-like isoform X3 [Sus scrofa];XP_020945182.1//low affinity immunoglobulin gamma Fc region receptor II-like isoform X4 [Sus sc…
100158076	XM_021089510.1,XM_021089512.1,XM_021089513.1,XM_021089514.1,XM_021089515.1,XM_021089516.1	7084.76	1951	0.0331852	ATF6	XP_010982852.1//PREDICTED: LOW QUALITY PROTEIN: cyclic AMP-dependent transcription factor ATF-6 alpha [Camelus dromedarius];XP_020945172.1//cyclic AMP-dependent transcription factor ATF-6 alpha isoform X3 [Sus scrofa];XP_020945171.1//cyclic AMP-dependent transcription factor ATF-6 alpha isoform X2 [Sus scrofa];XP_020945169.1//cyclic AMP-dependent transcription factor ATF-6 alpha isoform X1 [Sus s…
100152072	XM_021089503.1	8263	1445	0.0210199	UHMK1	XP_008070255.1//serine/threonine-protein kinase Kist isoform X1 [Carlito syrichta]
100156398	XM_021089418.1	3226	1747	0.0669094	MCM4	XP_020945077.1//DNA replication licensing factor MCM4 [Sus scrofa]
100620960	XM_021089413.1	7284	2	2.56653e-05	SNTG1	XP_020945072.1//gamma-1-syntrophin [Sus scrofa]
100152491	XM_021089369.1	2608	1451	0.0694759	LYPLA1	XP_020945028.1//acyl-protein thioesterase 1 [Sus scrofa]
100152890	XM_021089356.1,XM_021089357.1,XM_021089358.1,XM_021089359.1,XM_021089360.1,XM_021089361.1,XM_021089362.1,XM_021089363.1	5257.06	675	0.0155788	LYN	XP_019566619.1//PREDICTED: tyrosine-protein kinase Lyn isoform X2 [Rhinolophus sinicus];XP_020945016.1//tyrosine-protein kinase Lyn isoform X2 [Sus scrofa];XP_019566618.1//PREDICTED: tyrosine-protein kinase Lyn isoform X1 [Rhinolophus sinicus]
100157871	XM_021089313.1,XM_021089314.1	12797.4	124	0.00115494	NKAIN3	XP_020944973.1//sodium/potassium-transporting ATPase subunit beta-1-interacting protein 3 isoform X2 [Sus scrofa];XP_020944972.1//sodium/potassium-transporting ATPase subunit beta-1-interacting protein 3 isoform X1 [Sus scrofa]
106510070	XM_021089299.1,XM_021089300.1,XM_021089301.1,XM_021089303.1,XM_021089304.1,XM_021089305.1,XM_021089306.1,XM_021089307.1,XM_021089308.1,XM_021089309.1	5064.89	3147	0.0755072	YTHDF3	XP_014440532.1//PREDICTED: YTH domain-containing family protein 3 [Tupaia chinensis];XP_020944965.1//YTH domain-containing family protein 3 isoform X3 [Sus scrofa];XP_020944959.1//YTH domain-containing family protein 3 isoform X2 [Sus scrofa]
100127143	XM_021089289.1,XM_021089290.1	5182	115	0.00269485	PDE7A	XP_007448531.1//PREDICTED: high affinity cAMP-specific 3',5'-cyclic phosphodiesterase 7A isoform X1 [Lipotes vexillifer];XP_011994316.1//PREDICTED: high affinity cAMP-specific 3',5'-cyclic phosphodiesterase 7A isoform X2 [Ovis aries musimon]
100521447	XM_021089280.1,XM_021089281.1,XM_021089282.1,XM_021089283.1,XM_021089284.1,XM_021089285.1	3511.04	198	0.00692962	LOC100521447	XP_004679880.1//PREDICTED: serine/threonine-protein kinase Sgk3 isoform X1 [Condylura cristata];XP_020944939.1//serine/threonine-protein kinase Sgk3 isoform X1 [Sus scrofa]
102162828	XM_021089236.1	5933	62	0.0012576	KCNB2	XP_020944895.1//potassium voltage-gated channel subfamily B member 2 [Sus scrofa]
100517890	XM_021089235.1	3306	185	0.00690396	SBSPON	XP_020944894.1//somatomedin-B and thrombospondin type-1 domain-containing protein [Sus scrofa]
100127136	XM_021089230.1	4034	398	0.0120883	RDH10	ELR47777.1//Retinol dehydrogenase 10, partial [Bos mutus]
100155368	XM_021089188.1,XM_021089189.1	4285	35	0.00100095	JPH1	XP_020944847.1//junctophilin-1 [Sus scrofa]
100152099	XM_021089187.1	6401	1	2.56653e-05	GPRC6A	XP_020944846.1//G-protein coupled receptor family C group 6 member A [Sus scrofa]
100517583	XM_021089135.1	5843	404	0.00836688	TMEM64	XP_020944794.1//transmembrane protein 64 [Sus scrofa]
100737996	XM_021089131.1	5464	62.8	0.00138592	NECAB1	XP_020944790.1//N-terminal EF-hand calcium-binding protein 1 [Sus scrofa]
110260255	XM_021089079.1,XM_021089080.1	2747.96	400	0.0181197	PLEKHF2	XP_004000035.1//PREDICTED: pleckstrin homology domain-containing family F member 2 [Felis catus]
110260254	XM_021089078.1	3609	695	0.0236634	GDF6	XP_020944737.1//growth/differentiation factor 6 [Sus scrofa]
110260252	XM_021089070.1,XM_021089071.1,XM_021089072.1	3007.77	85	0.00349048	TSPYL5	XP_020944729.1//testis-specific Y-encoded-like protein 5 [Sus scrofa]
100155607	XM_021089066.1,XM_021089067.1,XM_021089068.1,XM_021089069.1	3894.76	1311	0.0412698	MATN2	XP_020944727.1//matrilin-2 isoform X3 [Sus scrofa];XP_020944725.1//matrilin-2 isoform X1 [Sus scrofa];XP_020944726.1//matrilin-2 isoform X2 [Sus scrofa];XP_020944728.1//matrilin-2 isoform X4 [Sus scrofa]
100153957	XM_021089061.1,XM_021089062.1	3863	2	5.13306e-05	KCNS2	XP_020944720.1//potassium voltage-gated channel subfamily S member 2 isoform X1 [Sus scrofa];XP_008829765.1//PREDICTED: potassium voltage-gated channel subfamily S member 2 [Nannospalax galili]
100522582	XM_021089044.1,XM_021089050.1	4785	17	0.00043631	SLC35F1	XP_020944703.1//solute carrier family 35 member F1 [Sus scrofa];XP_004264725.1//PREDICTED: solute carrier family 35 member F1 [Orcinus orca]
100153430	XM_021089013.1,XM_021089014.1	3947	875	0.0271539	NUDCD1	XP_020944672.1//nudC domain-containing protein 1 isoform X1 [Sus scrofa];XP_020732024.1//nudC domain-containing protein 1 [Odocoileus virginianus texanus]
102160009	XM_021088954.1,XM_021088955.1	3034.04	14	0.000564636	KLHL38	XP_020944613.1//kelch-like protein 38 [Sus scrofa]
100620175	XM_021088953.1	6879	2	2.56653e-05	FER1L6	XP_012038987.1//PREDICTED: fer-1-like protein 6 isoform X1 [Ovis aries]
100157797	XM_021088951.1,XM_021088952.1	10248	728	0.00852087	TMEM65	XP_020944610.1//transmembrane protein 65 isoform X1 [Sus scrofa];XP_020944611.1//transmembrane protein 65 isoform X2 [Sus scrofa]
100512960	XM_021088927.1,XM_021088928.1,XM_021088929.1	3227.89	320	0.0122423	TRIB1	XP_019499009.1//PREDICTED: tribbles homolog 1 isoform X2 [Hipposideros armiger];XP_020944586.1//tribbles homolog 1 isoform X1 [Sus scrofa];XP_020944587.1//tribbles homolog 1 isoform X2 [Sus scrofa]
100622999	XM_021088903.1,XM_021088904.1,XM_021088905.1	4143	17	0.000513306	ADCY8	XP_020944562.1//adenylate cyclase type 8 isoform X1 [Sus scrofa];XP_020944563.1//adenylate cyclase type 8 isoform X2 [Sus scrofa];XP_020944564.1//adenylate cyclase type 8 isoform X3 [Sus scrofa]
100627646	XM_021088898.1,XM_021088899.1,XM_021088900.1,XM_021088901.1,XM_021088902.1	4840.51	2002.99	0.0503553	EFR3A	XP_020944558.1//protein EFR3 homolog A isoform X2 [Sus scrofa];AAH71611.1//EFR3A protein, partial [Homo sapiens];XP_020944559.1//protein EFR3 homolog A isoform X3 [Sus scrofa];XP_020944557.1//protein EFR3 homolog A isoform X1 [Sus scrofa]
100157293	XM_021088893.1,XM_021088894.1,XM_021088895.1,XM_021088896.1	2153	2	0.000128326	TMEM71	XP_020944552.1//transmembrane protein 71 isoform X1 [Sus scrofa];XP_020944553.1//transmembrane protein 71 isoform X2 [Sus scrofa]
100156071	XM_021088875.1	2986	5823	0.241793	NDRG1	XP_020944534.1//protein NDRG1 [Sus scrofa]
110260202	XM_021088786.1	2946	13	0.000538971	ARC	XP_020944445.1//activity-regulated cytoskeleton-associated protein [Sus scrofa]
110260200	XM_021088784.1	2710	5	0.000230987	THEM6	XP_006043505.1//PREDICTED: uncharacterized protein LOC102396605 [Bubalus bubalis]
110260197	XM_021088775.1	3603	175	0.00598001	LOC110260197	XP_020944434.1//ly-6/neurotoxin-like protein 1 [Sus scrofa]
100623615	XM_021088774.1	808	1	0.000179657	LY6D	XP_020944433.1//lymphocyte antigen 6D [Sus scrofa]
110260195	XM_021088773.1	2001	1	5.13306e-05	LY6K	XP_020944432.1//lymphocyte antigen 6K [Sus scrofa]
110260194	XM_021088772.1	3710	1	2.56653e-05	LOC110260194	Q29552.1//RecName: Full=Cytochrome P450 11B1, mitochondrial; AltName: Full=CYPXIB1; AltName: Full=Cytochrome P450C11; AltName: Full=Steroid 11-beta-hydroxylase; Flags: Precursor
100515246	XM_021088700.1,XM_021088707.1,XM_021088712.1,XM_021088716.1,XM_021088718.1,XM_021088722.1	1300.79	222	0.0226111	TPD52L1	XP_020944377.1//tumor protein D53 isoform X4 [Sus scrofa];XP_020944371.1//tumor protein D53 isoform X3 [Sus scrofa];XP_006512768.1//PREDICTED: tumor protein D53 isoform X4 [Mus musculus];XP_020944359.1//tumor protein D53 isoform X1 [Sus scrofa];XP_020944366.1//tumor protein D53 isoform X2 [Sus scrofa]
100737188	XM_021088464.1	13216	155	0.00141159	THEMIS	XP_010963833.1//PREDICTED: protein THEMIS [Camelus bactrianus]
100525547	XM_021088426.1,XM_021088427.1,XM_021088428.1,XM_021088430.1,XM_021088433.1,XM_021088437.1	3530.75	989	0.0344685	ARHGAP18	XP_020944092.1//rho GTPase-activating protein 18 isoform X5 [Sus scrofa];XP_020944086.1//rho GTPase-activating protein 18 isoform X2 [Sus scrofa];XP_020944096.1//rho GTPase-activating protein 18 isoform X6 [Sus scrofa];XP_020944089.1//rho GTPase-activating protein 18 isoform X4 [Sus scrofa];XP_020944085.1//rho GTPase-activating protein 18 isoform X1 [Sus scrofa];XP_020944087.1//rho GTPase-activat…
100522547	XM_021088423.1,XM_021088424.1	3038	7	0.000282318	PRR30	XP_020944082.1//proline-rich protein 30 [Sus scrofa]
106504180	XM_021088412.1	2505	1	5.13306e-05	LOC106504180	XP_020944071.1//formin-like protein 6 [Sus scrofa]
100515078	XM_021088408.1	5164	16.85	0.000384979	NLRC4	XP_007191497.1//PREDICTED: NLR family CARD domain-containing protein 4 [Balaenoptera acutorostrata scammoni]
102166165	XM_021088407.1	2616	2	0.000102661	C3H2orf91	XP_020944066.1//LOW QUALITY PROTEIN: uncharacterized protein C2orf91 homolog [Sus scrofa]
100520833	XM_021088402.1	2781	2	7.69958e-05	C3H2orf78	XP_020944061.1//uncharacterized protein C2orf78 homolog [Sus scrofa]
102163417	XM_021088395.1	2128	5	0.000307983	LOC102163417	XP_020944054.1//spermatogenesis-associated protein 31E1-like [Sus scrofa]
110260119	XM_021088392.1	2200	15	0.000872619	LOC110260119	XP_020944051.1//protein PRRC2A-like [Sus scrofa]
110260118	XM_021088390.1	5294	330	0.00757126	SOWAHC	XP_020944049.1//ankyrin repeat domain-containing protein SOWAHC [Sus scrofa]
110260117	XM_021088388.1	2226	1.13	5.13306e-05	LOC110260117	XP_020944047.1//LOW QUALITY PROTEIN: spermatogenesis-associated protein 31E1-like [Sus scrofa]
110260116	XM_021088387.1	1208	1.39	0.000153992	LOC110260116	XP_020944046.1//uncharacterized protein LOC110260116 [Sus scrofa]
100519473	XM_021088383.1	2160	1	5.13306e-05	LOC100519473	XP_020944042.1//mesothelin-like protein [Sus scrofa]
100624064	XM_021088382.1	867	1.09	0.000179657	RNF151	XP_020944041.1//LOW QUALITY PROTEIN: RING finger protein 151 [Sus scrofa]
110260113	XM_021088381.1	1108	1	0.000128326	LOC110260113	XP_020944040.1//uncharacterized protein LOC110260113 [Sus scrofa]
100622606	XM_021088375.1	5287	1	2.56653e-05	LOC100622606	XP_020944034.1//ATP-binding cassette sub-family A member 3-like [Sus scrofa]
100521444	XM_021088369.1	2199	1	5.13306e-05	PFN4	XP_020944028.1//profilin-4 [Sus scrofa]
100738909	XM_021088366.1,XM_021088367.1,XM_021088368.1	1985	28.49	0.00182223	LOC100738909	XP_020944025.1//protein FAM228B isoform X1 [Sus scrofa];XP_020944026.1//protein FAM228B isoform X2 [Sus scrofa]
100623966	XM_021088348.1,XM_021088349.1	1672	417	0.0321586	BABAM2	NP_001095744.1//BRISC and BRCA1-A complex member 2 [Bos taurus];XP_020944008.1//BRCA1-A complex subunit BRE isoform X2 [Sus scrofa]
100737360	XM_021088301.1,XM_021088302.1,XM_021088303.1	1605.13	109	0.00880319	CAMKMT	XP_020943961.1//calmodulin-lysine N-methyltransferase isoform X2 [Sus scrofa];XP_020943962.1//calmodulin-lysine N-methyltransferase isoform X3 [Sus scrofa];XP_020943960.1//calmodulin-lysine N-methyltransferase isoform X1 [Sus scrofa]
100519953	XM_021088289.1,XM_021088290.1,XM_021088291.1,XM_021088292.1	6479	36	0.000667297	GTF2A1L	XP_020943951.1//TFIIA-alpha and beta-like factor isoform X4 [Sus scrofa];XP_020943950.1//TFIIA-alpha and beta-like factor isoform X3 [Sus scrofa];XP_020943949.1//TFIIA-alpha and beta-like factor isoform X2 [Sus scrofa];XP_020943948.1//TFIIA-alpha and beta-like factor isoform X1 [Sus scrofa]
100514572	XM_021088179.1,XM_021088180.1,XM_021088181.1	5241.16	774	0.01794	PHF2	XP_020943838.1//lysine-specific demethylase PHF2 isoform X1 [Sus scrofa];XP_020943839.1//lysine-specific demethylase PHF2 isoform X2 [Sus scrofa];XP_020943840.1//lysine-specific demethylase PHF2 isoform X3 [Sus scrofa]
100514399	XM_021088177.1,XM_021088178.1	5026.22	4819	0.116546	FAM120A	XP_020943836.1//constitutive coactivator of PPAR-gamma-like protein 1 isoform X1 [Sus scrofa];XP_020943837.1//constitutive coactivator of PPAR-gamma-like protein 1 isoform X2 [Sus scrofa]
110260095	XM_021088144.1,XM_021088145.1	1156.66	124	0.0144239	NINJ1	XP_020943803.1//ninjurin-1 [Sus scrofa]
100512597	XM_021088132.1,XM_021088133.1	5216.99	1257	0.0292584	BICD2	XP_007123142.1//PREDICTED: protein bicaudal D homolog 2-like isoform X1 [Physeter catodon];XP_020943791.1//protein bicaudal D homolog 2 isoform X1 [Sus scrofa]
102158823	XM_021088110.1,XM_021088111.1	4674	182	0.00474808	ZNF200	XP_006054910.1//PREDICTED: zinc finger protein 200 [Bubalus bubalis];XP_021496376.1//zinc finger protein 567 [Meriones unguiculatus]
110260088	XM_021088039.1,XM_021088040.1	3018.71	2900	0.119036	LOC110260088	EPY82515.1//eukaryotic translation initiation factor 3 subunit C isoform 3 [Camelus ferus]
110260086	XM_021088038.1	873	319	0.0514332	NUPR1	XP_020943697.1//nuclear protein 1 [Sus scrofa]
102163208	XM_021088037.1	4805	30	0.000769958	APOBR	XP_020943696.1//apolipoprotein B receptor [Sus scrofa]
100621563	XM_021088036.1	759	566	0.108076	BOLA2B	XP_020943695.1//LOW QUALITY PROTEIN: bolA-like protein 2 [Sus scrofa]
100627492	XM_021088030.1,XM_021088031.1,XM_021088032.1,XM_021088033.1,XM_021088034.1	1289.26	201	0.0206605	SGF29	XP_017532590.1//PREDICTED: SAGA-associated factor 29 isoform X2 [Manis javanica]
100621483	XM_021088028.1,XM_021088029.1	1688	94	0.00718628	CORO1A	XP_020943687.1//coronin-1A [Sus scrofa];XP_017532603.1//PREDICTED: coronin-1A [Manis javanica]
110260085	XM_021088021.1	1442	1106	0.100403	PPP4C	ELR57245.1//Serine/threonine-protein phosphatase 4 catalytic subunit, partial [Bos mutus]
100620986	XM_021088020.1	1823	62	0.0043631	GDPD3	XP_020943679.1//LOW QUALITY PROTEIN: glycerophosphodiester phosphodiesterase domain-containing protein 3 [Sus scrofa]
445013	XM_021088019.1	1844	1757	0.121859	MAPK3	XP_020943678.1//mitogen-activated protein kinase 3 [Sus scrofa]
110260082	XM_021088011.1,XM_021088012.1	623	1	0.000256653	LOC110260082	XP_020943670.1//dual specificity protein phosphatase 8-like isoform X1 [Sus scrofa];XP_020943671.1//uncharacterized protein LOC110260082 isoform X2 [Sus scrofa]
100286744	XM_021087977.1	2185	1	5.13306e-05	MUC12	XP_020943636.1//mucin-12 [Sus scrofa]
110260077	XM_021087975.1	4423	2	5.13306e-05	LOC110260077	XP_020137208.1//mucin-17 [Microcebus murinus]
110260075	XM_021087973.1	1086	5.56	0.000692962	LOC110260075	XP_020943632.1//uncharacterized protein LOC110260075 [Sus scrofa]
100156032	XM_021087970.1,XM_021087972.1,XM_021087979.1	5327.16	1034	0.0235607	MED23	XP_020943631.1//mediator of RNA polymerase II transcription subunit 23 isoform X2 [Sus scrofa];XP_020943629.1//mediator of RNA polymerase II transcription subunit 23 isoform X1 [Sus scrofa]
102160349	XM_021087967.1	6648	1	2.56653e-05	LOC102160349	XP_020943626.1//LOW QUALITY PROTEIN: myosin-16-like [Sus scrofa]
110260073	XM_021087965.1	2306	261	0.0142442	LOC110260073	XP_020943624.1//alpha-2C adrenergic receptor-like [Sus scrofa]
100624418	XM_021087959.1	4707	450	0.011652	FAM110C	XP_020943618.1//protein FAM110C [Sus scrofa]
100621671	XM_021087953.1,XM_021087960.1	3002	14	0.000590301	ENPP3	XP_007456601.1//PREDICTED: ectonucleotide pyrophosphatase/phosphodiesterase family member 3 isoform X2 [Lipotes vexillifer];XP_006180793.1//PREDICTED: ectonucleotide pyrophosphatase/phosphodiesterase family member 3 [Camelus ferus]
100623872	XM_021087907.1	3156	115	0.00451709	CMPK2	XP_020943566.1//UMP-CMP kinase 2, mitochondrial [Sus scrofa]
100514284	XM_021087877.1,XM_021087878.1,XM_021087879.1,XM_021087880.1,XM_021087881.1,XM_021087882.1,XM_021087883.1,XM_021087884.1,XM_021087885.1,XM_021087886.1,XM_021087887.1,XM_021087888.1,XM_021087889.1,XM_021087890.1,XM_021087891.1,XM_021087892.1,XM_021087893.1,XM_021087894.1,XM_021087895.1	7063.19	1804	0.0307983	KIDINS220	XP_020943545.1//kinase D-interacting substrate of 220 kDa isoform X8 [Sus scrofa];XP_020943554.1//kinase D-interacting substrate of 220 kDa isoform X17 [Sus scrofa];XP_020943549.1//kinase D-interacting substrate of 220 kDa isoform X12 [Sus scrofa];XP_020943550.1//kinase D-interacting substrate of 220 kDa isoform X13 [Sus scrofa];XP_020943547.1//kinase D-interacting substrate of 220 kDa isoform X1…
100048964	XM_021087862.1	1955	7726	0.503039	YWHAQ	ELR49215.1//14-3-3 protein theta, partial [Bos mutus]
100316853	XM_021087849.1,XM_021087850.1	3290.06	3120	0.117034	RRM2	XP_020943508.1//ribonucleoside-diphosphate reductase subunit M2 [Sus scrofa]
100512777	XM_021087848.1	2830	633	0.0277955	NOL10	XP_020943507.1//nucleolar protein 10 [Sus scrofa]
100621537	XM_021087841.1	2028	16	0.00100095	KCNF1	XP_020943500.1//potassium voltage-gated channel subfamily F member 1 [Sus scrofa]
100620275	XM_021087826.1	2801	2	7.69958e-05	NTSR2	XP_020943485.1//neurotensin receptor type 2 [Sus scrofa]
100627404	XM_021087822.1	5933	2839	0.0579009	DDX1	XP_020943481.1//LOW QUALITY PROTEIN: ATP-dependent RNA helicase DDX1 [Sus scrofa]
100517707	XM_021087821.1	1727	2	0.000153992	VSNL1	OPJ73596.1//visinin-like protein 1 [Patagioenas fasciata monilis]
100514402	XM_021087776.1,XM_021087777.1	5155	48	0.00112927	ADCY3	XP_020943435.1//adenylate cyclase type 3 [Sus scrofa]
102158480	XM_021087735.1,XM_021087736.1,XM_021087738.1	6258.24	454	0.00877752	KIF3C	XP_020943394.1//kinesin-like protein KIF3C [Sus scrofa]
100512530	XM_021087733.1	5268	2	5.13306e-05	ADGRF3	XP_020769511.1//adhesion G-protein coupled receptor F3 [Odocoileus virginianus texanus]
100737937	XM_021087729.1	7174	17	0.000282318	OTOF	XP_020943388.1//LOW QUALITY PROTEIN: otoferlin [Sus scrofa]
100624530	XM_021087696.1	7164	473	0.00795624	CAD	XP_020943355.1//LOW QUALITY PROTEIN: CAD protein [Sus scrofa]
110260045	XM_021087693.1	1607	2	0.000153992	UCN	XP_007108450.1//PREDICTED: urocortin [Physeter catodon]
100739661	XM_021087689.1	1985	1453	0.0930623	SNX17	XP_007937030.1//PREDICTED: sorting nexin-17 isoform X1 [Orycteropus afer afer]
100519832	XM_021087672.1	3521	1107	0.0387032	WDR43	XP_020943331.1//WD repeat-containing protein 43 [Sus scrofa]
100518963	XM_021087671.1	4753	2	5.13306e-05	TOGARAM2	XP_020943330.1//LOW QUALITY PROTEIN: crescerin-2 [Sus scrofa]
100518423	XM_021087669.1	8821	3	5.13306e-05	ALK	XP_020943328.1//ALK tyrosine kinase receptor [Sus scrofa]
100152962	XM_021087668.1	1295	2256	0.230833	TCF21	XP_006188517.1//PREDICTED: transcription factor 21 [Camelus ferus]
100518607	XM_021087665.1,XM_021087666.1,XM_021087667.1	4326	12	0.000333649	CLIP4	XP_020943324.1//CAP-Gly domain-containing linker protein 4 isoform X1 [Sus scrofa];XP_020943326.1//CAP-Gly domain-containing linker protein 4 isoform X2 [Sus scrofa]
100515606	XM_021087660.1,XM_021087661.1	3094	1	5.13306e-05	CAPN13	XP_020943319.1//calpain-13 isoform X1 [Sus scrofa];XP_020943320.1//calpain-13 isoform X2 [Sus scrofa]
100621933	XM_021087658.1	4007	589	0.0179914	EHD3	XP_010358399.1//PREDICTED: EH domain-containing protein 3 [Rhinopithecus roxellana]
100512832	XM_021087655.1	2941	484	0.0204296	TTC27	XP_020943314.1//LOW QUALITY PROTEIN: tetratricopeptide repeat protein 27 [Sus scrofa]
100520373	XM_021087592.1,XM_021087593.1,XM_021087594.1	4910.01	916	0.0226881	DHX57	XP_020943251.1//putative ATP-dependent RNA helicase DHX57 isoform X1 [Sus scrofa]
100738632	XM_021087585.1	4995	8	0.000205322	CDKL4	XP_020943244.1//cyclin-dependent kinase-like 4 [Sus scrofa]
100516075	XM_021087576.1	4839	1	2.56653e-05	C1GALT1C1L	XP_020943235.1//LOW QUALITY PROTEIN: C1GALT1-specific chaperone 1-like protein [Sus scrofa]
102164809	XM_021087571.1,XM_021087572.1	5207.05	5	0.000128326	ABCG5	XP_007190160.1//PREDICTED: ATP-binding cassette sub-family G member 5 [Balaenoptera acutorostrata scammoni]
100048963	XM_021087569.1,XM_021087570.1	3741.13	1	2.56653e-05	ABCG8	XP_020943229.1//ATP-binding cassette sub-family G member 8 isoform X2 [Sus scrofa];XP_020943228.1//ATP-binding cassette sub-family G member 8 isoform X1 [Sus scrofa]
100525459	XM_021087562.1,XM_021087563.1,XM_021087564.1	3729.41	626	0.0206092	SRBD1	XP_020943223.1//S1 RNA-binding domain-containing protein 1 isoform X3 [Sus scrofa];XP_020943221.1//S1 RNA-binding domain-containing protein 1 isoform X1 [Sus scrofa];XP_020943222.1//S1 RNA-binding domain-containing protein 1 isoform X2 [Sus scrofa]
100524556	XM_021087560.1	4107	673.25	0.0200446	CRIPT	XP_004447392.1//PREDICTED: cysteine-rich PDZ-binding protein [Dasypus novemcinctus]
100736833	XM_021087556.1,XM_021087557.1	2203.7	1800	0.103072	MCFD2	XP_020943215.1//multiple coagulation factor deficiency protein 2 isoform X1 [Sus scrofa]
110260018	XM_021087544.1,XM_021087545.1,XM_021087546.1,XM_021087548.1,XM_021087549.1	1857	6	0.000410644	LOC110260018	XP_020943207.1//uncharacterized protein LOC110260018 isoform X4 [Sus scrofa];XP_020943203.1//uncharacterized protein LOC110260018 isoform X1 [Sus scrofa];XP_020943205.1//uncharacterized protein LOC110260018 isoform X3 [Sus scrofa];XP_020943204.1//uncharacterized protein LOC110260018 isoform X2 [Sus scrofa]
100037969	XM_021087541.1,XM_021087543.1,XM_021087547.1,XM_021087554.1,XM_021087558.1,XM_021087561.1,XM_021087565.1	5171.13	47	0.00110361	PDE7B	XP_020943202.1//cAMP-specific 3',5'-cyclic phosphodiesterase 7B isoform X2 [Sus scrofa];EHH53362.1//hypothetical protein EGM_13990, partial [Macaca fascicularis];XP_020943206.1//cAMP-specific 3',5'-cyclic phosphodiesterase 7B isoform X3 [Sus scrofa];XP_004011414.1//PREDICTED: cAMP-specific 3',5'-cyclic phosphodiesterase 7B isoform X1 [Ovis aries]
100516074	XM_021087537.1,XM_021087538.1,XM_021087539.1	9374	14.1	0.000179657	EML6	XP_002914091.1//PREDICTED: echinoderm microtubule-associated protein-like 6 isoform X3 [Ailuropoda melanoleuca]
100152228	XM_021087521.1,XM_021087529.1	1487	226	0.0198393	PEX7	XP_020943188.1//peroxisomal biogenesis factor 7 isoform X2 [Sus scrofa];XP_020943180.1//peroxisomal biogenesis factor 7 isoform X1 [Sus scrofa]
110260000	XM_021087463.1	9664	3	2.56653e-05	LOC110260000	XP_020943122.1//uncharacterized protein LOC110260000 [Sus scrofa]
100627613	XM_021087454.1,XM_021087455.1,XM_021087456.1	3544.66	1002	0.0347764	PELI1	ERE92513.1//putative E3 ubiquitin-protein ligase pellino-like protein [Cricetulus griseus]
100627903	XM_021087426.1	3107	1601	0.0637782	PPP3R1	KTF82553.1//hypothetical protein cypCar_00025180, partial [Cyprinus carpio]
106509795	XM_021087420.1,XM_021087421.1,XM_021087422.1,XM_021087423.1,XM_021087424.1	2539.7	78	0.00384979	FBXO48	XP_020943079.1//F-box only protein 48 [Sus scrofa]
100512341	XM_021087411.1	7389	104.21	0.00169391	LOC100512341	XP_014586594.1//PREDICTED: AP2-associated protein kinase 1 isoform X4 [Equus caballus]
102163220	XM_021087405.1	7699	3	5.13306e-05	ASPRV1	XP_014692189.1//PREDICTED: retroviral-like aspartic protease 1 [Equus asinus]
100739541	XM_021087393.1	1152	2	0.000230987	VAX2	XP_020943052.1//ventral anterior homeobox 2 [Sus scrofa]
100523368	XM_021087392.1	3158	166	0.00649331	ATP6V1B1	XP_020943051.1//LOW QUALITY PROTEIN: V-type proton ATPase subunit B, kidney isoform [Sus scrofa]
100520667	XM_021087371.1	1482	9152	0.805967	ACTG2	KFO30157.1//Actin, gamma-enteric smooth muscle [Fukomys damarensis]
100738341	XM_021087363.1	4439	4995	0.137309	MOB1A	EDK99077.1//MOB1, Mps One Binder kinase activator-like 1B (yeast), isoform CRA_b, partial [Mus musculus]
100737806	XM_021087362.1	3674	1566	0.0523572	MTHFD2	XP_020943021.1//bifunctional methylenetetrahydrofolate dehydrogenase/cyclohydrolase, mitochondrial [Sus scrofa]
100513008	XM_021087340.1	2752	905.94	0.0409874	MRPL53	XP_020942992.1//coiled-coil domain-containing protein 142 [Sus scrofa]
100514453	XM_021087332.1	4748	2	5.13306e-05	TLX2	XP_020942991.1//LOW QUALITY PROTEIN: T-cell leukemia homeobox protein 2 [Sus scrofa]
100518187	XM_021087327.1	1473	1199	0.106306	AUP1	XP_020942986.1//LOW QUALITY PROTEIN: ancient ubiquitous protein 1 [Sus scrofa]
100512831	XM_021087326.1	1801	405.79	0.0288734	HTRA2	XP_020942985.1//serine protease HTRA2, mitochondrial [Sus scrofa]
100517646	XM_021087319.1,XM_021087320.1	752.89	425	0.0819749	POLE4	XP_020942979.1//DNA polymerase epsilon subunit 4 isoform X2 [Sus scrofa];XP_020942978.1//DNA polymerase epsilon subunit 4 isoform X1 [Sus scrofa]
110259990	XM_021087318.1	2227	1.01	5.13306e-05	LOC110259990	XP_020942977.1//uncharacterized protein LOC110259990 [Sus scrofa]
110259991	XM_021087317.1	6394	57	0.00107794	TACR1	XP_020942976.1//substance-P receptor [Sus scrofa]
100625751	XM_021087293.1,XM_021087294.1	2877.98	966	0.0416804	ST3GAL5	XP_020942953.1//lactosylceramide alpha-2,3-sialyltransferase isoform X2 [Sus scrofa];XP_020942952.1//lactosylceramide alpha-2,3-sialyltransferase isoform X1 [Sus scrofa]
100516072	XM_021087278.1,XM_021087279.1	6446.16	1545	0.0289504	RMND5A	XP_014708275.1//PREDICTED: protein RMD5 homolog A [Equus asinus]
100155445	XM_021087275.1,XM_021087276.1	2049.31	1034	0.0640092	VTA1	XP_020942934.1//vacuolar protein sorting-associated protein VTA1 homolog isoform X1 [Sus scrofa];XP_020942935.1//vacuolar protein sorting-associated protein VTA1 homolog isoform X2 [Sus scrofa]
100511252	XM_021087260.1	1315	452	0.0454532	ACTR1B	XP_008006265.1//PREDICTED: beta-centractin [Chlorocebus sabaeus]
102167341	XM_021087257.1,XM_021087259.1	1624	1	7.69958e-05	LOC102167341	XP_020942918.1//uncharacterized protein LOC102167341 isoform X2 [Sus scrofa];XP_020942916.1//uncharacterized protein LOC102167341 isoform X1 [Sus scrofa]
100739325	XM_021087255.1,XM_021087256.1	2489	11	0.000564636	LOC100739325	XP_020942914.1//tyrosine-protein kinase ZAP-70 [Sus scrofa]
100622548	XM_021087243.1	5385	1	2.56653e-05	CNGA3	XP_006059951.1//PREDICTED: cyclic nucleotide-gated cation channel alpha-3 isoform X5 [Bubalus bubalis]
100526102	XM_021087214.1,XM_021087215.1,XM_021087217.1,XM_021087218.1,XM_021087219.1,XM_021087220.1,XM_021087221.1,XM_021087222.1,XM_021087223.1,XM_021087224.1,XM_021087225.1,XM_021087226.1,XM_021087228.1	4100.65	61	0.00182223	KIAA1211L	XP_020942885.1//uncharacterized protein KIAA1211-like homolog isoform X5 [Sus scrofa];XP_020942873.1//uncharacterized protein KIAA1211-like homolog isoform X1 [Sus scrofa];XP_020942876.1//uncharacterized protein KIAA1211-like homolog isoform X3 [Sus scrofa];XP_020942874.1//uncharacterized protein KIAA1211-like homolog isoform X2 [Sus scrofa];XP_020942887.1//uncharacterized protein KIAA1211-like h…
110255307	XM_021087211.1,XM_021087212.1	1359	1	0.000102661	LOC110255307	XP_020942870.1//uncharacterized protein LOC110255307 isoform X1 [Sus scrofa];XP_020942871.1//uncharacterized protein LOC110255307 isoform X2 [Sus scrofa]
100522431	XM_021087177.1	3583	15	0.000513306	LONRF2	XP_020942836.1//LON peptidase N-terminal domain and RING finger protein 2 [Sus scrofa]
100521893	XM_021087167.1,XM_021087168.1,XM_021087169.1	3725.09	495	0.0163231	NPAS2	XP_020942826.1//neuronal PAS domain-containing protein 2 [Sus scrofa]
100524350	XM_021087139.1,XM_021087148.1,XM_021087155.1,XM_021087161.1,XM_021087164.1	9170.31	1904	0.024921	PHACTR2	XP_020942814.1//phosphatase and actin regulator 2 isoform X3 [Sus scrofa];XP_020942807.1//phosphatase and actin regulator 2 isoform X2 [Sus scrofa];XP_020942820.1//phosphatase and actin regulator 2 isoform X4 [Sus scrofa];XP_020942798.1//phosphatase and actin regulator 2 isoform X1 [Sus scrofa];XP_020942823.1//phosphatase and actin regulator 2 isoform X5 [Sus scrofa]
106509756	XM_021087122.1,XM_021087124.1,XM_021087125.1	3114.02	3	0.000128326	IL1RL2	XP_020942783.1//interleukin-1 receptor-like 2 isoform X2 [Sus scrofa];XP_005212503.2//PREDICTED: interleukin-1 receptor-like 2 isoform X1 [Bos taurus];XP_020942781.1//interleukin-1 receptor-like 2 isoform X1 [Sus scrofa]
110259971	XM_021087118.1,XM_021087119.1	3675.78	415	0.0138592	C3H2orf49	XP_020942778.1//ashwin isoform X2 [Sus scrofa];XP_020942777.1//ashwin isoform X1 [Sus scrofa]
102165173	XM_021087102.1,XM_021087103.1,XM_021087104.1	11042	21	0.000230987	SH3RF3	XP_020942762.1//SH3 domain-containing RING finger protein 3 isoform X2 [Sus scrofa];XP_020942761.1//SH3 domain-containing RING finger protein 3 isoform X1 [Sus scrofa];XP_020942763.1//SH3 domain-containing RING finger protein 3 isoform X3 [Sus scrofa]
100622812	XM_021087101.1	1736	17	0.0012576	DUSP2	XP_020942760.1//dual specificity protein phosphatase 2 [Sus scrofa]
100739577	XM_021087098.1,XM_021087099.1	6891	2837	0.0496623	SNRNP200	XP_020942757.1//U5 small nuclear ribonucleoprotein 200 kDa helicase isoform X1 [Sus scrofa]
110259969	XM_021087095.1,XM_021087096.1,XM_021087097.1	3664.44	210	0.00703229	ITPRIPL1	XP_020942754.1//inositol 1,4,5-trisphosphate receptor-interacting protein-like 1 [Sus scrofa]
100522986	XM_021087089.1,XM_021087090.1	2604.67	1456	0.0698095	2024-09-10	XP_020942749.1//septin-10 isoform X2 [Sus scrofa];XP_020942748.1//septin-10 isoform X1 [Sus scrofa]
110259967	XM_021087088.1	11097	14.87	0.000153992	LOC110259967	XP_020944047.1//LOW QUALITY PROTEIN: spermatogenesis-associated protein 31E1-like [Sus scrofa]
100521785	XM_021087076.1	2432	54	0.00277185	LOC100521785	XP_006930379.2//PREDICTED: zinc finger protein 2 [Felis catus]
100627208	XM_021087046.1,XM_021087047.1	3478	808	0.0286168	BUB1	XP_020942706.1//mitotic checkpoint serine/threonine-protein kinase BUB1 isoform X2 [Sus scrofa];XP_020942705.1//mitotic checkpoint serine/threonine-protein kinase BUB1 isoform X1 [Sus scrofa]
100519652	XM_021087030.1	5563	185.09	0.00402945	MERTK	XP_007470280.1//PREDICTED: tyrosine-protein kinase Mer [Lipotes vexillifer]
100737870	XM_021087026.1,XM_021087027.1,XM_021087028.1,XM_021087029.1	5173.08	1016	0.023843	TMEM87B	XP_020942685.1//transmembrane protein 87B isoform X1 [Sus scrofa];XP_020942686.1//transmembrane protein 87B isoform X2 [Sus scrofa];XP_020942687.1//transmembrane protein 87B isoform X3 [Sus scrofa];XP_020942688.1//transmembrane protein 87B isoform X4 [Sus scrofa]
100518421	XM_021087025.1	9847	381	0.00464541	ZC3H6	XP_020942684.1//zinc finger CCCH domain-containing protein 6 [Sus scrofa]
100516792	XM_021087024.1	701	364	0.0766878	CHCHD5	XP_020942683.1//coiled-coil-helix-coiled-coil-helix domain-containing protein 5 [Sus scrofa]
100518065	XM_021087022.1,XM_021087023.1	3382.6	1794	0.0653695	SLC20A1	XP_020942681.1//sodium-dependent phosphate transporter 1 isoform X1 [Sus scrofa];XP_020942682.1//sodium-dependent phosphate transporter 1 isoform X2 [Sus scrofa]
100624662	XM_021086969.1,XM_021086970.1,XM_021086971.1,XM_021086972.1,XM_021086973.1,XM_021086974.1,XM_021086975.1,XM_021086976.1,XM_021086977.1,XM_021086978.1,XM_021086979.1,XM_021086980.1,XM_021086981.1,XM_021086982.1,XM_021086983.1	5854.18	252.46	0.00521005	ZNF484	XP_007182463.1//PREDICTED: LOW QUALITY PROTEIN: zinc finger protein 484-like [Balaenoptera acutorostrata scammoni]
100737768	XM_021086967.1	608	13339	3.36944	LOC100737768	XP_020942625.1//hemoglobin subunit alpha [Sus scrofa]
110259957	XM_021086943.1,XM_021086944.1	981.38	48.58	0.00682696	ARHGDIG	XP_020942603.1//rho GDP-dissociation inhibitor 3 isoform X2 [Sus scrofa];XP_020942602.1//rho GDP-dissociation inhibitor 3 isoform X1 [Sus scrofa]
102167729	XM_021086940.1,XM_021086941.1,XM_021086942.1	1930	1	7.69958e-05	RGS11	XP_020942599.1//regulator of G-protein signaling 11 isoform X1 [Sus scrofa];XP_020942601.1//regulator of G-protein signaling 11 isoform X2 [Sus scrofa]
110259955	XM_021086922.1	5049	12	0.000282318	LOC110259955	XP_020942581.1//collagen alpha-1(I) chain-like [Sus scrofa]
100523542	XM_021086915.1,XM_021086916.1,XM_021086917.1,XM_021086918.1,XM_021086919.1,XM_021086920.1	4764.5	608	0.0155275	CAPN15	XP_020942578.1//calpain-15 isoform X5 [Sus scrofa];XP_020942575.1//calpain-15 isoform X2 [Sus scrofa];XP_020942577.1//calpain-15 isoform X4 [Sus scrofa];XP_020942574.1//calpain-15 isoform X1 [Sus scrofa]
100739103	XM_021086914.1	4070	1	2.56653e-05	PRR35	XP_020942573.1//LOW QUALITY PROTEIN: proline-rich protein 35 [Sus scrofa]
106508722	XM_021086912.1	857	139	0.0229191	METTL26	XP_020942571.1//UPF0585 protein C16orf13 homolog [Sus scrofa]
100625026	XM_021086908.1	5311	403	0.00921383	PPIL4	XP_020942567.1//peptidyl-prolyl cis-trans isomerase-like 4 [Sus scrofa]
100623309	XM_021086907.1	3149	312	0.0122423	WFIKKN1	XP_020942566.1//WAP, Kazal, immunoglobulin, Kunitz and NTR domain-containing protein 1 [Sus scrofa]
102157824	XM_021086898.1	1346	1419	0.139054	GINM1	XP_020942557.1//glycoprotein integral membrane protein 1 [Sus scrofa]
100519829	XM_021086896.1	6655	35.76	0.000641632	METRN	XP_020942555.1//LOW QUALITY PROTEIN: meteorin [Sus scrofa]
100518101	XM_021086876.1,XM_021086880.1	1956.12	491	0.0319533	KATNA1	XP_020942535.1//katanin p60 ATPase-containing subunit A1 isoform X1 [Sus scrofa];XP_020942539.1//katanin p60 ATPase-containing subunit A1 isoform X2 [Sus scrofa]
110255206	XM_021086864.1	1427	4	0.000359314	LOC110255206	XP_020942523.1//tryptase-like [Sus scrofa]
106507364	XM_021086852.1	5326	6	0.000128326	LOC106507364	XP_019503978.1//PREDICTED: uncharacterized protein LOC109385817 isoform X1 [Hipposideros armiger]
110259948	XM_021086836.1,XM_021086837.1,XM_021086838.1,XM_021086839.1	6706.15	73	0.00130893	LOC110259948	XP_020942495.1//vegetative cell wall protein gp1-like [Sus scrofa]
100623873	XM_021086798.1	828	990	0.170084	NDUFB10	XP_020942457.1//NADH dehydrogenase [ubiquinone] 1 beta subcomplex subunit 10 [Sus scrofa]
110259947	XM_021086794.1,XM_021086795.1	3893	12	0.000384979	HS3ST6	XP_020942453.1//heparan sulfate glucosamine 3-O-sulfotransferase 6 isoform X1 [Sus scrofa];XP_020942454.1//heparan sulfate glucosamine 3-O-sulfotransferase 6 isoform X2 [Sus scrofa]
100623969	XM_021086785.1,XM_021086786.1,XM_021086787.1,XM_021086788.1,XM_021086789.1	2589.79	573	0.0276415	TBL3	XP_020942444.1//transducin beta-like protein 3 isoform X1 [Sus scrofa];XP_020942446.1//transducin beta-like protein 3 isoform X3 [Sus scrofa];XP_020942445.1//transducin beta-like protein 3 isoform X2 [Sus scrofa]
100154722	XM_021086779.1	3805	748	0.0241254	MTHFD1L	XP_020942438.1//LOW QUALITY PROTEIN: monofunctional C1-tetrahydrofolate synthase, mitochondrial [Sus scrofa]
100524247	XM_021086770.1,XM_021086771.1,XM_021086772.1	5653.43	56	0.00120627	CASKIN1	XP_020942430.1//caskin-1 isoform X2 [Sus scrofa];XP_020942431.1//caskin-1 isoform X3 [Sus scrofa];XP_020942429.1//caskin-1 isoform X1 [Sus scrofa]
100738142	XM_021086768.1	2816	86.45	0.00382413	DNASE1L2	XP_020942427.1//LOW QUALITY PROTEIN: deoxyribonuclease-1-like 2 [Sus scrofa]
100622906	XM_021086754.1	2590	52.96	0.00256653	NTN3	XP_020942413.1//LOW QUALITY PROTEIN: netrin-3 [Sus scrofa]
100192445	XM_021086751.1	7362	1468	0.0240227	PDPK1	XP_020942410.1//3-phosphoinositide-dependent protein kinase 1 [Sus scrofa]
100738476	XM_021086748.1,XM_021086749.1,XM_021086750.1	1477.61	37	0.00325949	PRSS27	XP_020942409.1//serine protease 27 isoform X3 [Sus scrofa];XP_020942408.1//serine protease 27 isoform X2 [Sus scrofa];XP_020942407.1//serine protease 27 isoform X1 [Sus scrofa]
100737240	XM_021086741.1	1941	6	0.000384979	PRSS33	XP_020942400.1//serine protease 33 [Sus scrofa]
100737079	XM_021086732.1,XM_021086733.1,XM_021086734.1	2140	8	0.000461975	KREMEN2	XP_020942392.1//kremen protein 2 isoform X2 [Sus scrofa];XP_020942393.1//kremen protein 2 isoform X3 [Sus scrofa];XP_020942391.1//kremen protein 2 isoform X1 [Sus scrofa]
100737121	XM_021086713.1,XM_021086714.1,XM_021086715.1,XM_021086716.1,XM_021086717.1,XM_021086718.1,XM_021086719.1,XM_021086720.1,XM_021086721.1,XM_021086722.1,XM_021086723.1,XM_021086724.1,XM_021086725.1,XM_021086726.1,XM_021086727.1,XM_021086728.1,XM_021086729.1,XM_021086730.1,XM_021086731.1	3468.44	20	0.000718628	LOC100737121	XP_020942374.1//collagen alpha-2(VIII) chain-like isoform X3 [Sus scrofa];XP_020942379.1//elastin-like isoform X8 [Sus scrofa];XP_020942380.1//fibroin heavy chain-like isoform X9 [Sus scrofa];XP_020942388.1//fibroin heavy chain-like isoform X17 [Sus scrofa];XP_020942377.1//collagen alpha-2(IV) chain-like isoform X6 [Sus scrofa];XP_020942382.1//formin-2-like isoform X11 [Sus scrofa];XP_020942384.1…
110259938	XM_021086698.1,XM_021086699.1,XM_021086700.1,XM_021086701.1	2029.74	88	0.00549237	TFAP4	XP_020942359.1//transcription factor AP-4 isoform X3 [Sus scrofa];XP_020942358.1//transcription factor AP-4 isoform X2 [Sus scrofa];XP_020942357.1//transcription factor AP-4 isoform X1 [Sus scrofa]
100738369	XM_021086691.1	5105	37	0.000872619	C3H16orf96	XP_020942350.1//uncharacterized protein C16orf96 homolog [Sus scrofa]
100510896	XM_021086690.1	2023	430	0.0269742	UBALD1	XP_020942349.1//UBA-like domain-containing protein 1 [Sus scrofa]
100511443	XM_021086686.1,XM_021086687.1,XM_021086688.1	7440.32	166.33	0.00269485	NUDT16L1	XP_020942347.1//protein syndesmos isoform X2 [Sus scrofa];XP_020942345.1//protein syndesmos isoform X1 [Sus scrofa]
100515064	XM_021086679.1	2636	368	0.0174267	MYCT1	XP_020942338.1//myc target protein 1 [Sus scrofa]
100049682	XM_021086674.1,XM_021086675.1,XM_021086676.1,XM_021086677.1,XM_021086678.1,XM_021086680.1	3085.92	1308	0.0524598	MGRN1	XP_020942339.1//E3 ubiquitin-protein ligase MGRN1 isoform X6 [Sus scrofa];XP_020942337.1//E3 ubiquitin-protein ligase MGRN1 isoform X5 [Sus scrofa];XP_020942334.1//E3 ubiquitin-protein ligase MGRN1 isoform X2 [Sus scrofa];XP_020942333.1//E3 ubiquitin-protein ligase MGRN1 isoform X1 [Sus scrofa]
100525282	XM_021086663.1,XM_021086664.1,XM_021086665.1,XM_021086666.1,XM_021086667.1,XM_021086668.1	1418.36	258.97	0.0239457	ROGDI	XP_020942326.1//protein rogdi homolog isoform X5 [Sus scrofa];XP_017895631.1//PREDICTED: protein rogdi homolog [Capra hircus];XP_020942325.1//protein rogdi homolog isoform X4 [Sus scrofa];XP_020942323.1//protein rogdi homolog isoform X2 [Sus scrofa];XP_020942327.1//protein rogdi homolog isoform X6 [Sus scrofa];XP_020942324.1//protein rogdi homolog isoform X3 [Sus scrofa]
100739825	XM_021086638.1,XM_021086639.1,XM_021086640.1,XM_021086641.1,XM_021086642.1	4240.83	1322	0.0380873	EMP2	XP_020942298.1//epithelial membrane protein 2 isoform X2 [Sus scrofa];XP_020942299.1//epithelial membrane protein 2 isoform X3 [Sus scrofa];XP_020942297.1//epithelial membrane protein 2 isoform X1 [Sus scrofa]
100737172	XM_021086620.1	8236	21	0.000307983	IPCEF1	XP_020942279.1//LOW QUALITY PROTEIN: interactor protein for cytohesin exchange factors 1 [Sus scrofa]
100513248	XM_021086603.1,XM_021086610.1	3361	74	0.00272052	CNKSR3	XP_020942262.1//connector enhancer of kinase suppressor of ras 3 isoform X1 [Sus scrofa]
102166714	XM_021086592.1	2196	1182	0.067936	RSL1D1	XP_020942251.1//ribosomal L1 domain-containing protein 1 [Sus scrofa]
106509691	XM_021086587.1,XM_021086588.1	4999	6	0.000153992	SHISA9	XP_020942246.1//protein shisa-9 isoform X1 [Sus scrofa];XP_020942247.1//protein shisa-9 isoform X2 [Sus scrofa]
110259923	XM_021086562.1,XM_021086565.1	7108	7	0.000128326	LOC110259923	XP_020942221.1//oleosin-B6-like isoform X1 [Sus scrofa];XP_020942224.1//oleosin-B6-like isoform X2 [Sus scrofa]
733619	XM_021086560.1	6054	772	0.0154248	ABCC1	XP_020942219.1//multidrug resistance-associated protein 1 [Sus scrofa]
100626015	XM_021086558.1	4314	1527	0.0432203	LOC100626015	XP_020942217.1//nodal modulator 1 [Sus scrofa]
100514160	XM_021086555.1,XM_021086556.1,XM_021086557.1	9539.25	183	0.00230987	XYLT1	XP_002698083.1//PREDICTED: xylosyltransferase 1 [Bos taurus];XP_020760622.1//xylosyltransferase 1, partial [Odocoileus virginianus texanus];XP_015101414.1//PREDICTED: xylosyltransferase 1 [Vicugna pacos]
100626041	XM_021086553.1,XM_021086554.1	585.82	16383.9	4.34452	RPS15A	XP_008540095.1//PREDICTED: 40S ribosomal protein S15a-like [Equus przewalskii];XP_020942212.1//40S ribosomal protein S15a isoform X1 [Sus scrofa]
110259918	XM_021086544.1	5457	608	0.0134999	ITPRIPL2	XP_020942203.1//inositol 1,4,5-trisphosphate receptor-interacting protein-like 2 [Sus scrofa]
110259917	XM_021086541.1,XM_021086542.1,XM_021086543.1	860	155	0.0254343	COQ7	XP_020942200.1//5-demethoxyubiquinone hydroxylase, mitochondrial isoform X1 [Sus scrofa];XP_020942202.1//5-demethoxyubiquinone hydroxylase, mitochondrial isoform X3 [Sus scrofa]
102162148	XM_021086538.1,XM_021086539.1,XM_021086540.1	5010	49	0.0011806	TMC7	XP_020942197.1//transmembrane channel-like protein 7 isoform X1 [Sus scrofa];XP_020942198.1//transmembrane channel-like protein 7 isoform X2 [Sus scrofa]
100623340	XM_021086531.1	2886	4054.41	0.174473	GPRC5B	XP_022276380.1//G-protein coupled receptor family C group 5 member B [Canis lupus familiaris]
100622638	XM_021086529.1,XM_021086530.1	2020.76	441	0.0277185	KNOP1	XP_020942188.1//lysine-rich nucleolar protein 1 [Sus scrofa]
100737047	XM_021086483.1	4612	12	0.000307983	SDR42E2	XP_020942142.1//putative short-chain dehydrogenase/reductase family 42E member 2 [Sus scrofa]
100523173	XM_021086477.1	4384	1	2.56653e-05	OTOA	XP_020942136.1//LOW QUALITY PROTEIN: otoancorin [Sus scrofa]
102162297	XM_021086476.1	10226	305	0.00356747	USP31	XP_020942135.1//ubiquitin carboxyl-terminal hydrolase 31 [Sus scrofa]
102163757	XM_021086461.1	3401	1	2.56653e-05	CHP2	XP_012008237.1//PREDICTED: calcineurin B homologous protein 2 isoform X2 [Ovis aries musimon]
100522792	XM_021086459.1,XM_021086460.1	8325.37	95	0.00136026	PRKCB	XP_020942118.1//protein kinase C beta type isoform X1 [Sus scrofa];XP_021082023.1//protein kinase C beta type [Mesocricetus auratus]
100739557	XM_021086456.1,XM_021086457.1,XM_021086458.1	852.77	85.19	0.0141159	LOC100739557	XP_020942115.1//leucine carboxyl methyltransferase 1-like isoform X1 [Sus scrofa];XP_020942113.1//leucine carboxyl methyltransferase 1 isoform X1 [Sus scrofa];XP_020942116.1//leucine carboxyl methyltransferase 1-like isoform X2 [Sus scrofa]
110255326	XM_021086454.1,XM_021086455.1	1412.86	509.76	0.0473268	LCMT1	XP_020942114.1//leucine carboxyl methyltransferase 1 isoform X2 [Sus scrofa];XP_020942113.1//leucine carboxyl methyltransferase 1 isoform X1 [Sus scrofa]
100626278	XM_021086448.1,XM_021086449.1,XM_021086450.1,XM_021086451.1,XM_021086452.1,XM_021086453.1	1064.8	537	0.0686289	NSMCE1	XP_020942107.1//non-structural maintenance of chromosomes element 1 homolog isoform X1 [Sus scrofa]
100518723	XM_021086442.1,XM_021086443.1	3657	26	0.000872619	IL21R	XP_020942101.1//interleukin-21 receptor [Sus scrofa]
100625929	XM_021086437.1,XM_021086438.1,XM_021086439.1	1495	1	7.69958e-05	GSG1L	XP_020942098.1//germ cell-specific gene 1-like protein isoform X3 [Sus scrofa];XP_020942096.1//germ cell-specific gene 1-like protein isoform X1 [Sus scrofa];XP_020942097.1//germ cell-specific gene 1-like protein isoform X2 [Sus scrofa]
100518006	XM_021086433.1,XM_021086434.1,XM_021086435.1,XM_021086436.1	4738.52	41	0.00105228	SBK1	XP_005255372.1//PREDICTED: serine/threonine-protein kinase SBK1 isoform X1 [Homo sapiens];XP_020942092.1//serine/threonine-protein kinase SBK1 [Sus scrofa]
100623749	XM_021086431.1,XM_021086432.1	1707.21	58	0.0043631	KCTD13	XP_020942090.1//BTB/POZ domain-containing adapter for CUL3-mediated RhoA degradation protein 1 isoform X1 [Sus scrofa];XP_020942091.1//BTB/POZ domain-containing adapter for CUL3-mediated RhoA degradation protein 1 isoform X2 [Sus scrofa]
100523599	XM_021086404.1	1779	332	0.0239457	STX4	XP_012325403.1//syntaxin-4 isoform X1 [Aotus nancymaae]
100623028	XM_021086389.1,XM_021086390.1,XM_021086391.1,XM_021086392.1,XM_021086393.1	2002.86	1850	0.117367	TGFB1I1	XP_020942048.1//transforming growth factor beta-1-induced transcript 1 protein isoform X1 [Sus scrofa];XP_007988985.1//PREDICTED: LOW QUALITY PROTEIN: transforming growth factor beta-1-induced transcript 1 protein [Chlorocebus sabaeus]
110255213	XM_021086388.1	3250	83	0.00315683	ARMC5	XP_020942047.1//armadillo repeat-containing protein 5 [Sus scrofa]
100626336	XM_021086386.1,XM_021086387.1	4437	22.66	0.000615967	ITGAD	XP_007186524.1//PREDICTED: integrin alpha-D [Balaenoptera acutorostrata scammoni]
100286743	XM_021086375.1,XM_021086376.1,XM_021086377.1,XM_021086378.1	2136	3.43	0.000205322	SLC5A2	XP_020942037.1//sodium/glucose cotransporter 2 isoform X4 [Sus scrofa];XP_020942034.1//sodium/glucose cotransporter 2 isoform X1 [Sus scrofa];XP_020942036.1//sodium/glucose cotransporter 2 isoform X3 [Sus scrofa];XP_020942035.1//sodium/glucose cotransporter 2 isoform X2 [Sus scrofa]
102164536	XM_021086372.1,XM_021086373.1,XM_021086374.1	582.93	229	0.061109	AHSP	XP_020942031.1//alpha-hemoglobin-stabilizing protein [Sus scrofa]
100520953	XM_021086363.1	2063	1403	0.0862097	NIPSNAP2	XP_020942022.1//protein NipSnap homolog 2 [Sus scrofa]
100517757	XM_021086360.1	1597	232	0.0188126	ASL	XP_006070400.1//PREDICTED: argininosuccinate lyase-like [Bubalus bubalis]
100517396	XM_021086359.1	2568	1081	0.0526138	CRCP	XP_005224927.1//PREDICTED: DNA-directed RNA polymerase III subunit RPC9 isoform X1 [Bos taurus]
100737793	XM_021086350.1,XM_021086351.1,XM_021086352.1,XM_021086353.1,XM_021086354.1,XM_021086355.1	8224	178	0.00259219	CALN1	XP_011514896.1//PREDICTED: calcium-binding protein 8 isoform X2 [Homo sapiens];XP_006504429.3//PREDICTED: calcium-binding protein 8 isoform X1 [Mus musculus];EDL19465.1//calneuron 1, isoform CRA_c, partial [Mus musculus];XP_004840058.1//calcium-binding protein 8 isoform X3 [Heterocephalus glaber];XP_015346885.1//PREDICTED: calcium-binding protein 8 isoform X2 [Marmota marmota marmota];XP_00801647…
100512954	XM_021086339.1,XM_021086340.1,XM_021086341.1,XM_021086342.1,XM_021086343.1	5117.68	704	0.0167081	CLIP2	XP_020941999.1//CAP-Gly domain-containing linker protein 2 isoform X2 [Sus scrofa];XP_020941998.1//CAP-Gly domain-containing linker protein 2 isoform X1 [Sus scrofa];XP_020942000.1//CAP-Gly domain-containing linker protein 2 isoform X3 [Sus scrofa];XP_020942001.1//CAP-Gly domain-containing linker protein 2 isoform X4 [Sus scrofa]
100620242	XM_021086337.1,XM_021086338.1	1474.88	869	0.0769445	RFC2	XP_020941997.1//replication factor C subunit 2 isoform X2 [Sus scrofa];XP_020941996.1//replication factor C subunit 2 isoform X1 [Sus scrofa]
100525511	XM_021086330.1,XM_021086331.1	3256.29	131	0.00497906	DNAJC30	XP_020941989.1//dnaJ homolog subfamily C member 30 [Sus scrofa]
100622231	XM_021086295.1	1382	543.7	0.0517412	TMEM120A	XP_006057183.1//PREDICTED: transmembrane protein 120A isoform X1 [Bubalus bubalis]
100511685	XM_021086286.1	3783	1860.92	0.0603647	UPK3B	XP_020941945.1//uroplakin-3b [Sus scrofa]
100520239	XM_021086276.1	2225	150	0.00849521	LRWD1	XP_020941935.1//leucine-rich repeat and WD repeat-containing protein 1 [Sus scrofa]
100622909	XM_021086263.1	979	893	0.125811	FIS1	XP_021548160.1//mitochondrial fission 1 protein isoform X1 [Neomonachus schauinslandi]
100624420	XM_021086260.1,XM_021086261.1	3254.33	2054.72	0.0779711	PLOD3	XP_010951021.1//PREDICTED: procollagen-lysine,2-oxoglutarate 5-dioxygenase 3 [Camelus bactrianus];XP_020941919.1//procollagen-lysine,2-oxoglutarate 5-dioxygenase 3 isoform X1 [Sus scrofa]
100624333	XM_021086259.1	1163	30	0.00346481	LOC100624333	XP_020941918.1//2-acylglycerol O-acyltransferase 2-A [Sus scrofa]
110259883	XM_021086253.1,XM_021086254.1	2239	36	0.00202756	LOC110259883	XP_020941913.1//mucin-3B-like isoform X2 [Sus scrofa];XP_020941912.1//mucin-3B-like isoform X1 [Sus scrofa]
110259882	XM_021086252.1	2965	1	5.13306e-05	LOC110259882	XP_010343151.1//PREDICTED: mucin-3B-like, partial [Saimiri boliviensis boliviensis]
100515653	XM_021086219.1,XM_021086220.1,XM_021086221.1,XM_021086222.1	1014	1	0.000128326	PILRA	XP_020941878.1//paired immunoglobulin-like type 2 receptor alpha isoform X1 [Sus scrofa];XP_020941881.1//paired immunoglobulin-like type 2 receptor alpha isoform X4 [Sus scrofa];XP_020941880.1//paired immunoglobulin-like type 2 receptor alpha isoform X3 [Sus scrofa];XP_020941879.1//paired immunoglobulin-like type 2 receptor alpha isoform X2 [Sus scrofa]
100514951	XM_021086211.1,XM_021086212.1,XM_021086213.1	1109.74	8	0.00097528	LOC100514951	XP_020941864.1//paired immunoglobulin-like type 2 receptor beta isoform X3 [Sus scrofa];XP_020941870.1//paired immunoglobulin-like type 2 receptor beta [Sus scrofa]
110259874	XM_021086206.1,XM_021086207.1	1556.22	105.9	0.00882885	MBLAC1	XP_020941865.1//metallo-beta-lactamase domain-containing protein 1 [Sus scrofa]
110259871	XM_021086193.1,XM_021086194.1,XM_021086195.1	2849.75	1557	0.0679103	MCM7	XP_020941852.1//DNA replication licensing factor MCM7 isoform X1 [Sus scrofa]
100519648	XM_021086185.1	1310	15	0.00151425	AZGP1	XP_020941844.1//LOW QUALITY PROTEIN: zinc-alpha-2-glycoprotein [Sus scrofa]
110259864	XM_021086183.1	613	530	0.132458	LOC110259864	XP_020941842.1//group 10 secretory phospholipase A2-like [Sus scrofa]
100622608	XM_021086178.1	4142	3142	0.09278	PDXDC1	XP_020941837.1//pyridoxal-dependent decarboxylase domain-containing protein 1 [Sus scrofa]
100622474	XM_021086176.1,XM_021086177.1	8436	10	0.000153992	MPV17L	XP_020941835.1//mpv17-like protein isoform X1 [Sus scrofa];XP_020941836.1//mpv17-like protein isoform X2 [Sus scrofa]
100622402	XM_021086173.1,XM_021086174.1,XM_021086175.1	2068.16	133	0.00816156	C3H16orf45	XP_003804986.1//PREDICTED: uncharacterized protein C16orf45 homolog [Pan paniscus];XP_020941834.1//uncharacterized protein C16orf45 homolog isoform X3 [Sus scrofa];XP_020941832.1//uncharacterized protein C16orf45 homolog isoform X1 [Sus scrofa]
110259856	XM_021086162.1	2626	6169.4	0.293277	LOC110259856	XP_007186736.1//PREDICTED: cytochrome P450 3A29-like [Balaenoptera acutorostrata scammoni]
102161487	XM_021086158.1,XM_021086159.1	2021	2	0.000128326	TMEM225B	XP_020941817.1//transmembrane protein 225-like isoform X1 [Sus scrofa]
106508762	XM_021086155.1,XM_021086156.1,XM_021086157.1	3540.53	41	0.00143726	LOC106508762	XP_021536768.1//zinc finger protein 883 [Neomonachus schauinslandi]
100621443	XM_021086114.1,XM_021086115.1,XM_021086116.1,XM_021086117.1	5315.38	459	0.0104714	SMURF1	XP_020941776.1//E3 ubiquitin-protein ligase SMURF1 isoform X4 [Sus scrofa];XP_020941773.1//E3 ubiquitin-protein ligase SMURF1 isoform X1 [Sus scrofa];XP_020941774.1//E3 ubiquitin-protein ligase SMURF1 isoform X2 [Sus scrofa];XP_020941775.1//E3 ubiquitin-protein ligase SMURF1 isoform X3 [Sus scrofa]
100521613	XM_021086095.1	2710	8	0.000359314	NPTX2	XP_020941754.1//neuronal pentraxin-2 [Sus scrofa]
100627181	XM_021086093.1,XM_021086094.1	860.85	670	0.109873	BRI3	AAH18737.1//Brain protein I3 [Homo sapiens];XP_020941753.1//brain protein I3 isoform X2 [Sus scrofa]
100626975	XM_021086092.1	2963	107	0.00449142	BHLHA15	XP_020941751.1//class A basic helix-loop-helix protein 15 [Sus scrofa]
100521257	XM_021086091.1	4829	134	0.00338782	TECPR1	XP_020941750.1//LOW QUALITY PROTEIN: tectonin beta-propeller repeat-containing protein 1 [Sus scrofa]
102162657	XM_021086089.1	1668	6	0.000461975	ANKRD61	XP_020941748.1//ankyrin repeat domain-containing protein 61 [Sus scrofa]
100516852	XM_021086088.1	4150	5	0.000153992	LOC100516852	XP_020941747.1//radial spoke head 10 homolog B [Sus scrofa]
110259845	XM_021086078.1,XM_021086079.1,XM_021086080.1	4161.41	902	0.0265122	CYTH3	XP_005442561.2//PREDICTED: cytohesin-3 [Falco cherrug];XP_005229012.2//PREDICTED: cytohesin-3 [Falco peregrinus]
100625446	XM_021086076.1	2808	6431	0.284833	KDELR2	NP_080117.1//ER lumen protein-retaining receptor 2 [Mus musculus]
110259844	XM_021086075.1	5408	26.55	0.000590301	GRID2IP	XP_020941734.1//LOW QUALITY PROTEIN: delphilin [Sus scrofa]
106508604	XM_021086048.1	5874	1	2.56653e-05	GPR31	XP_020941707.1//12-(S)-hydroxy-5,8,10,14-eicosatetraenoic acid receptor [Sus scrofa]
100515369	XM_021086042.1,XM_021086043.1,XM_021086044.1,XM_021086045.1,XM_021086046.1	6317.46	267	0.00510739	FBXL18	XP_020941704.1//F-box/LRR-repeat protein 18 isoform X4 [Sus scrofa];XP_020941701.1//F-box/LRR-repeat protein 18 isoform X1 [Sus scrofa];XP_020941702.1//F-box/LRR-repeat protein 18 isoform X2 [Sus scrofa];XP_020941703.1//F-box/LRR-repeat protein 18 isoform X3 [Sus scrofa];XP_020941705.1//F-box/LRR-repeat protein 18 isoform X5 [Sus scrofa]
110259837	XM_021086015.1,XM_021086016.1,XM_021086018.1,XM_021086019.1	4340.48	65	0.00182223	CARD11	XP_020941674.1//caspase recruitment domain-containing protein 11 isoform X1 [Sus scrofa];XP_020941677.1//caspase recruitment domain-containing protein 11 isoform X2 [Sus scrofa]
100525156	XM_021086010.1,XM_021086011.1,XM_021086012.1,XM_021086013.1,XM_021086014.1	4203.94	924	0.0268715	GNA12	XP_015732326.1//PREDICTED: guanine nucleotide-binding protein subunit alpha-12 isoform X2 [Coturnix japonica];XP_005289153.1//PREDICTED: guanine nucleotide-binding protein subunit alpha-12 isoform X1 [Chrysemys picta bellii];XP_007065405.1//PREDICTED: guanine nucleotide-binding protein subunit alpha-12 isoform X2 [Chelonia mydas];XP_020941671.1//guanine nucleotide-binding protein subunit alpha-12…
102162648	XM_021086007.1,XM_021086017.1,XM_021086023.1,XM_021086032.1,XM_021086039.1	3793	1	2.56653e-05	TCP10L2	XP_020941666.1//T-complex protein 10A homolog 2 isoform X1 [Sus scrofa];XP_020941698.1//T-complex protein 10A homolog 2 isoform X3 [Sus scrofa];XP_020941691.1//T-complex protein 10A homolog 2 isoform X2 [Sus scrofa]
110259835	XM_021086003.1,XM_021086004.1	1675	3	0.000230987	LOC110259835	XP_020941662.1//uncharacterized protein LOC110259835 isoform X1 [Sus scrofa];XP_020941663.1//uncharacterized protein LOC110259835 isoform X2 [Sus scrofa]
110259834	XM_021086002.1	4076	2	5.13306e-05	LOC110259834	XP_020941661.1//proline-rich protein 36-like [Sus scrofa]
110259833	XM_021085993.1	2671	3	0.000128326	LOC110259833	XP_020941652.1//kinesin-like protein KIF19 [Sus scrofa]
100524793	XM_021085992.1	1832	123	0.00859787	CHST12	XP_020941651.1//LOW QUALITY PROTEIN: carbohydrate sulfotransferase 12 [Sus scrofa]
100525332	XM_021085989.1,XM_021085990.1,XM_021085991.1	4801.01	1791	0.0454019	TTYH3	XP_020941650.1//protein tweety homolog 3 isoform X3 [Sus scrofa];XP_020941649.1//protein tweety homolog 3 isoform X2 [Sus scrofa];XP_020941648.1//protein tweety homolog 3 isoform X1 [Sus scrofa]
106509613	XM_021085977.1,XM_021085978.1,XM_021085980.1,XM_021085981.1,XM_021085982.1,XM_021085983.1,XM_021085984.1	5163	2	5.13306e-05	LOC106509613	XP_020941636.1//uncharacterized protein LOC106509613 [Sus scrofa]
110259832	XM_021085976.1	17891	10	7.69958e-05	LOC110259832	XP_020941635.1//uncharacterized protein LOC110259832 [Sus scrofa]
100738733	XM_021085947.1,XM_021085949.1	3121.43	194	0.00769958	GPR146	XP_020941606.1//probable G-protein coupled receptor 146 [Sus scrofa];XP_007174670.1//PREDICTED: probable G-protein coupled receptor 146 isoform X1 [Balaenoptera acutorostrata scammoni]
110259829	XM_021085946.1	2624	3	0.000153992	LOC110259829	XP_020941605.1//uncharacterized protein LOC110259829 [Sus scrofa]
100520727	XM_021085940.1,XM_021085941.1,XM_021085942.1	1710.81	848	0.0638039	GET4	XP_020941599.1//Golgi to ER traffic protein 4 homolog isoform X1 [Sus scrofa]
100522128	XM_021085932.1,XM_021085933.1,XM_021085934.1,XM_021085935.1,XM_021085937.1,XM_021085938.1	2332.47	68	0.00367013	PRKAR1B	XP_020941591.1//cAMP-dependent protein kinase type I-beta regulatory subunit [Sus scrofa]
110259820	XM_021085923.1	1595	2	0.000153992	LOC110259820	XP_020941582.1//forkhead box protein L1 [Sus scrofa]
100514019	XM_021085734.1,XM_021085745.1,XM_021085754.1	11354	6	5.13306e-05	KIF25	XP_020941413.1//kinesin-like protein KIF25 isoform X3 [Sus scrofa];XP_020941393.1//kinesin-like protein KIF25 isoform X1 [Sus scrofa];XP_020941404.1//kinesin-like protein KIF25 isoform X2 [Sus scrofa]
110259815	XM_021085546.1	6588	4	7.69958e-05	LOC110259815	XP_020941205.1//formin-like protein 5 [Sus scrofa]
100125545	XM_021085497.1	1792	162	0.0116007	LOC100125545	XP_012590299.1//PREDICTED: TATA-box-binding protein [Condylura cristata]
110259740	XM_021085483.1,XM_021085488.1,XM_021085493.1,XM_021085495.1	1296.08	173	0.0176834	TBP	XP_020941142.1//TATA-box-binding protein [Sus scrofa]
106507123	XM_021085471.1	3457	1	2.56653e-05	LOC106507123	XP_020941130.1//collagen alpha-2(I) chain-like [Sus scrofa]
110259710	XM_021085457.1	1273	104	0.0108564	LOC110259710	XP_020941116.1//membrane-spanning 4-domains subfamily A member 8-like [Sus scrofa]
102158424	XM_021085453.1	1276	1	0.000102661	LOC102158424	XP_020941112.1//actin-85C-like [Sus scrofa]
100525390	XM_021085397.1,XM_021085398.1,XM_021085399.1,XM_021085400.1	8703.02	1687	0.0232784	CHD1	XP_020941058.1//chromodomain-helicase-DNA-binding protein 1 isoform X2 [Sus scrofa];XP_020941059.1//chromodomain-helicase-DNA-binding protein 1 isoform X3 [Sus scrofa];XP_020941056.1//chromodomain-helicase-DNA-binding protein 1 isoform X1 [Sus scrofa]
100739766	XM_021085394.1	21499	42	0.000230987	POU5F2	XP_020941053.1//POU domain, class 5, transcription factor 2 [Sus scrofa]
110259674	XM_021085170.1	1652	4.15	0.000333649	LOC110259674	XP_020940829.1//uncharacterized protein LOC110259674 [Sus scrofa]
110259668	XM_021085164.1	1965	26.71	0.00171957	LOC110259668	XP_007194267.1//PREDICTED: uncharacterized protein LOC103009771 [Balaenoptera acutorostrata scammoni]
110255294	XM_021085163.1	2109	7.55	0.000461975	LOC110255294	XP_004280358.1//PREDICTED: protocadherin gamma-A4 [Orcinus orca]
100621895	XM_021085162.1	3902	4.68	0.000153992	LOC100621895	XP_020940555.1//protocadherin alpha-3 isoform X3 [Sus scrofa]
102159732	XM_021085158.1	2022	1	5.13306e-05	CCNI2	XP_020940817.1//cyclin-I2 [Sus scrofa]
100515191	XM_021085155.1	763	1	0.000179657	TSLP	XP_020940814.1//thymic stromal lymphopoietin [Sus scrofa]
100620295	XM_021085151.1	4881	3	7.69958e-05	C1H9orf84	XP_020940810.1//uncharacterized protein C9orf84 homolog [Sus scrofa]
106507311	XM_021085150.1	1898	1	7.69958e-05	LOC106507311	XP_020940809.1//uncharacterized protein LOC106507311 [Sus scrofa]
110259657	XM_021085137.1	1197	96	0.0107281	CD320	XP_020940796.1//CD320 antigen [Sus scrofa]
100518538	XM_021085136.1	2106	2	0.000128326	LOC100518538	XP_017195803.1//PREDICTED: vomeronasal type-2 receptor 116-like, partial [Oryctolagus cuniculus]
100154652	XM_021085122.1	8930	1	2.56653e-05	CCDC180	XP_020940781.1//coiled-coil domain-containing protein 180 [Sus scrofa]
100512697	XM_021085089.1	2848	304	0.0132689	FAM122A	XP_020940748.1//protein FAM122A [Sus scrofa]
110259563	XM_021085053.1	1618	330	0.0263839	C2H11orf96	XP_020940712.1//uncharacterized protein C11orf96 homolog, partial [Sus scrofa]
110259544	XM_021085033.1,XM_021085034.1,XM_021085035.1	1719.91	521.85	0.0390369	SMIM3	XP_020940829.1//uncharacterized protein LOC110259674 [Sus scrofa];XP_020940692.1//small integral membrane protein 3 isoform X1 [Sus scrofa]
100626366	XM_021085031.1,XM_021085032.1	2374.97	762	0.0402945	RBM22	XP_005380625.1//PREDICTED: pre-mRNA-splicing factor RBM22 [Chinchilla lanigera];XP_020940691.1//pre-mRNA-splicing factor RBM22 isoform X2 [Sus scrofa]
100329221	XM_021085008.1	10140	397	0.00469675	PPARGC1B	XP_020940667.1//peroxisome proliferator-activated receptor gamma coactivator 1-beta [Sus scrofa]
102159757	XM_021085005.1	8882	15.21	0.000205322	NR2E3	XP_020940664.1//photoreceptor-specific nuclear receptor [Sus scrofa]
100626491	XM_021084978.1,XM_021084979.1,XM_021084980.1	2781.09	2	7.69958e-05	SPINK13	XP_020940637.1//serine protease inhibitor Kazal-type 13 isoform X1 [Sus scrofa];XP_020940639.1//serine protease inhibitor Kazal-type 13 isoform X3 [Sus scrofa]
100158130	XM_021084963.1	6531	2	2.56653e-05	TRPM1	XP_020940622.1//transient receptor potential cation channel subfamily M member 1 [Sus scrofa]
100622368	XM_021084962.1	8993	786	0.0104971	STK32A	XP_020940621.1//LOW QUALITY PROTEIN: serine/threonine-protein kinase 32A [Sus scrofa]
100525981	XM_021084961.1	3903	1765	0.055437	LARS	XP_020940620.1//LOW QUALITY PROTEIN: leucine--tRNA ligase, cytoplasmic [Sus scrofa]
110259528	XM_021084950.1,XM_021084951.1,XM_021084952.1,XM_021084953.1,XM_021084954.1,XM_021084955.1	14342	7	5.13306e-05	KCTD16	XP_020940609.1//BTB/POZ domain-containing protein KCTD16 [Sus scrofa]
106509041	XM_021084942.1	2746	2	0.000102661	LOC106509041	XP_020940601.1//uncharacterized protein LOC106509041 [Sus scrofa]
110259519	XM_021084930.1	1512	25	0.00215588	LOC110259519	XP_020940589.1//protocadherin gamma-A2-like [Sus scrofa]
110259518	XM_021084929.1	2646	17.64	0.000821289	LOC110259518	XP_020940588.1//protocadherin gamma-B6-like [Sus scrofa]
110259517	XM_021084928.1	2925	12.19	0.000513306	LOC110259517	XP_007194267.1//PREDICTED: uncharacterized protein LOC103009771 [Balaenoptera acutorostrata scammoni]
106509590	XM_021084927.1	4791	33.76	0.000846954	LOC106509590	XP_007194188.1//PREDICTED: protocadherin gamma-B4-like [Balaenoptera acutorostrata scammoni]
100515772	XM_021084921.1,XM_021084922.1,XM_021084924.1,XM_021084925.1	8689	35.4	0.00048764	LOC100515772	XP_012392359.1//PREDICTED: protocadherin gamma-A1 isoform X8 [Orcinus orca]
100737660	XM_021084918.1	5213	30.88	0.000718628	LOC100737660	XP_007472207.1//PREDICTED: LOW QUALITY PROTEIN: protocadherin gamma subfamily B, 5 [Lipotes vexillifer]
100624174	XM_021084916.1	7295	27.31	0.000461975	LOC100624174	XP_007194183.1//PREDICTED: protocadherin beta-18-like [Balaenoptera acutorostrata scammoni]
106504267	XM_021084915.1	12708	46.65	0.00043631	LOC106504267	XP_007194185.1//PREDICTED: protocadherin beta-15 [Balaenoptera acutorostrata scammoni]
100737316	XM_021084914.1	4544	8.01	0.000205322	LOC100737316	XP_002912595.2//PREDICTED: protocadherin beta-11 [Ailuropoda melanoleuca]
100514339	XM_021084911.1	3751	10.05	0.000333649	LOC100514339	XP_022349129.1//protocadherin beta-2 [Enhydra lutris kenyoni]
100514515	XM_021084910.1	5492	46	0.00102661	LOC100514515	XP_013850707.2//protocadherin beta-17-like [Sus scrofa]
102166091	XM_021084909.1	4710	15.81	0.000410644	PCDHB6	XP_007194179.1//PREDICTED: protocadherin beta-6 [Balaenoptera acutorostrata scammoni]
110259513	XM_021084908.1	5342	4.28	0.000102661	LOC110259513	XP_001504128.1//PREDICTED: protocadherin beta-7 [Equus caballus]
110259512	XM_021084907.1	5391	15.96	0.000359314	LOC110259512	XP_020758565.1//protocadherin beta-4 [Odocoileus virginianus texanus]
100521779	XM_021084906.1	3982	2.27	7.69958e-05	LOC100521779	XP_007194271.1//PREDICTED: protocadherin Fat 3-like [Balaenoptera acutorostrata scammoni]
100622074	XM_021084899.1	7764	6.76	0.000102661	PCDHA11	XP_020940560.1//LOW QUALITY PROTEIN: protocadherin alpha-6 [Sus scrofa]
100155358	XM_021084893.1	13735	25	0.000205322	SPTBN5	XP_019823377.1//PREDICTED: LOW QUALITY PROTEIN: spectrin beta chain, non-erythrocytic 5 [Bos indicus]
100522667	XM_021084868.1	6367	17	0.000333649	PROB1	XP_020940527.1//proline-rich basic protein 1 [Sus scrofa]
100626868	XM_021084842.1,XM_021084843.1,XM_021084844.1,XM_021084845.1,XM_021084846.1	1784.67	549	0.0394475	SIL1	XP_020940501.1//nucleotide exchange factor SIL1 [Sus scrofa];XP_019651444.1//PREDICTED: nucleotide exchange factor SIL1 isoform X1 [Ailuropoda melanoleuca];XP_010980416.1//PREDICTED: nucleotide exchange factor SIL1 isoform X1 [Camelus dromedarius]
100517813	XM_021084802.1,XM_021084803.1,XM_021084804.1,XM_021084805.1,XM_021084806.1,XM_021084807.1,XM_021084808.1,XM_021084809.1,XM_021084810.1,XM_021084811.1,XM_021084812.1,XM_021084813.1,XM_021084814.1,XM_021084815.1,XM_021084816.1,XM_021084817.1,XM_021084818.1,XM_021084819.1,XM_021084820.1,XM_021084821.1,XM_021084822.1,XM_021084823.1,XM_021084824.1,XM_021084825.1,XM_021084826.1,XM_021084827.1,XM_021084…	5239.47	1796	0.0416291	FAM13B	XP_020940482.1//protein FAM13B isoform X17 [Sus scrofa];XP_020940487.1//protein FAM13B isoform X21 [Sus scrofa];XP_020940486.1//protein FAM13B isoform X20 [Sus scrofa];XP_020940461.1//protein FAM13B isoform X1 [Sus scrofa];XP_020940478.1//protein FAM13B isoform X14 [Sus scrofa];XP_020940471.1//protein FAM13B isoform X8 [Sus scrofa];XP_020940464.1//protein FAM13B isoform X2 [Sus scrofa];XP_0209404…
100517462	XM_021084799.1	5452	1	2.56653e-05	LOC100517462	XP_020940458.1//LOW QUALITY PROTEIN: neuropeptide Y receptor type 6-like [Sus scrofa]
100519300	XM_021084784.1	2719	1620	0.074224	TGFBI	XP_020940443.1//LOW QUALITY PROTEIN: transforming growth factor-beta-induced protein ig-h3 [Sus scrofa]
110259489	XM_021084779.1	1369	1	0.000102661	TIFAB	XP_020940438.1//TRAF-interacting protein with FHA domain-containing protein B [Sus scrofa]
102163319	XM_021084762.1,XM_021084763.1,XM_021084764.1,XM_021084765.1,XM_021084766.1	2243	3	0.000179657	CDKL3	XP_020940425.1//cyclin-dependent kinase-like 3 isoform X3 [Sus scrofa];XP_020940421.1//cyclin-dependent kinase-like 3 isoform X1 [Sus scrofa];XP_020940424.1//cyclin-dependent kinase-like 3 isoform X2 [Sus scrofa]
110259483	XM_021084761.1	1817	5033	0.354668	SKP1	XP_018110401.1//PREDICTED: S-phase kinase-associated protein 1 isoform X1 [Xenopus laevis]
100525565	XM_021084752.1,XM_021084753.1	8716	7	0.000102661	FSTL4	XP_020940411.1//follistatin-related protein 4 isoform X1 [Sus scrofa]
110259478	XM_021084745.1	2318	2	0.000102661	LOC110259478	XP_020940404.1//uncharacterized protein LOC110259478 [Sus scrofa]
100521955	XM_021084744.1	3692	1	2.56653e-05	MEIKIN	XP_020940403.1//meiosis-specific kinetochore protein [Sus scrofa]
100518720	XM_021084739.1	5036	4963	0.11978	CHSY3	XP_020940398.1//chondroitin sulfate synthase 3 [Sus scrofa]
110259471	XM_021084736.1	2190	14072	0.811202	LOC110259471	XP_020940395.1//macrophage-expressed gene 1 protein-like [Sus scrofa]
100048956	XM_021084720.1	10284	1436	0.0167338	FBN2	XP_020940379.1//LOW QUALITY PROTEIN: fibrillin-2 [Sus scrofa]
100516424	XM_021084708.1,XM_021084709.1,XM_021084710.1,XM_021084711.1,XM_021084712.1,XM_021084713.1,XM_021084714.1,XM_021084715.1,XM_021084716.1,XM_021084717.1,XM_021084718.1,XM_021084719.1	2889.06	24	0.00102661	LOC100516424	XP_020940367.1//uncharacterized protein LOC100516424 [Sus scrofa]
100736866	XM_021084652.1,XM_021084653.1,XM_021084654.1,XM_021084656.1,XM_021084657.1,XM_021084658.1	1568.85	1805	0.149295	AP3S1	XP_012514992.1//PREDICTED: AP-3 complex subunit sigma-1 [Propithecus coquereli];XP_012304276.2//AP-3 complex subunit sigma-1 isoform X2 [Aotus nancymaae];XP_020940312.1//AP-3 complex subunit sigma-1 isoform X2 [Sus scrofa];XP_012304281.2//AP-3 complex subunit sigma-1 isoform X3 [Aotus nancymaae];XP_020940311.1//AP-3 complex subunit sigma-1 isoform X1 [Sus scrofa]
100623242	XM_021084648.1,XM_021084649.1,XM_021084650.1,XM_021084651.1	5542.41	881	0.0192746	FEM1C	NP_001094689.1//protein fem-1 homolog C [Bos taurus]
110259440	XM_021084640.1	5905	1.13	2.56653e-05	LOC110259440	XP_020940299.1//uncharacterized protein DKFZp434B061-like [Sus scrofa]
100037285	XM_021084630.1,XM_021084631.1,XM_021084632.1,XM_021084633.1,XM_021084634.1	1992.96	3961	0.252623	NREP	XP_007451266.1//PREDICTED: neuronal regeneration-related protein-like [Lipotes vexillifer];XP_020940289.1//neuronal regeneration-related protein isoform X1 [Sus scrofa]
100521350	XM_021084607.1	512	303	0.0962704	LOC100521350	XP_020940266.1//LOW QUALITY PROTEIN: transmembrane protein 256-like, partial [Sus scrofa]
100513721	XM_021084601.1,XM_021084602.1,XM_021084603.1	7004.05	445	0.00764825	EFNA5	XP_020940261.1//ephrin-A5 isoform X2 [Sus scrofa];XP_019508686.1//PREDICTED: ephrin-A5 isoform X3 [Hipposideros armiger];XP_019508688.1//PREDICTED: ephrin-A5 isoform X5 [Hipposideros armiger]
110259431	XM_021084599.1	2871	3.02	0.000128326	LOC110259431	XP_020940258.1//uncharacterized protein LOC110259431 [Sus scrofa]
102165335	XM_021084589.1	8500	5	7.69958e-05	LOC102165335	XP_020940248.1//uncharacterized protein LOC102165335 [Sus scrofa]
106508909	XM_021084573.1	2000	3	0.000179657	LOC106508909	XP_020940232.1//uncharacterized protein LOC106508909 [Sus scrofa]
110255325	XM_021084550.1	1649	1.07	7.69958e-05	LOC110255325	XP_020940209.1//uncharacterized protein LOC110255325 [Sus scrofa]
100523593	XM_021084475.1	617	910	0.225521	TBCA	XP_004411239.1//PREDICTED: tubulin-specific chaperone A isoform X1 [Odobenus rosmarus divergens]
100521253	XM_021084462.1	5860	4306	0.0889558	IQGAP2	XP_010947578.1//PREDICTED: ras GTPase-activating-like protein IQGAP2 [Camelus bactrianus]
100627989	XM_021084452.1	7050	5	7.69958e-05	ANKRD31	XP_020940111.1//LOW QUALITY PROTEIN: putative ankyrin repeat domain-containing protein 31 [Sus scrofa]
100525154	XM_021084415.1,XM_021084416.1	3503	28	0.00097528	UNC5A	DAA27682.1//TPA: unc-5 homolog A-like [Bos taurus];XP_020940074.1//netrin receptor UNC5A isoform X1 [Sus scrofa]
110259392	XM_021084393.1,XM_021084394.1,XM_021084395.1	5331.98	43	0.00097528	PRR7	XP_020940052.1//proline-rich protein 7 [Sus scrofa]
102162790	XM_021084335.1,XM_021084336.1,XM_021084337.1	4114	1	2.56653e-05	GRM6	XP_020939994.1//metabotropic glutamate receptor 6 isoform X1 [Sus scrofa];XP_020939995.1//metabotropic glutamate receptor 6 isoform X2 [Sus scrofa];XP_020939996.1//metabotropic glutamate receptor 6 isoform X3 [Sus scrofa]
100518360	XM_021084318.1,XM_021084319.1	8246	3	5.13306e-05	RASGEF1C	XP_020939977.1//ras-GEF domain-containing family member 1C [Sus scrofa];AAH36802.1//RASGEF1C protein, partial [Homo sapiens]
110259383	XM_021084310.1	3906	3	0.000102661	C2CD4C	XP_020939969.1//C2 calcium-dependent domain-containing protein 4C [Sus scrofa]
110259380	XM_021084307.1	1179	102	0.0116007	TPGS1	XP_020939966.1//tubulin polyglutamylase complex subunit 1 [Sus scrofa]
100620788	XM_021084306.1	1547	1177	0.0988626	CDC34	AAC37534.1//ubiquitin conjugating enzyme, partial [Homo sapiens]
100625160	XM_021084305.1	3358	40	0.00146292	HCN2	XP_020939964.1//LOW QUALITY PROTEIN: potassium/sodium hyperpolarization-activated cyclic nucleotide-gated channel 2 [Sus scrofa]
102159474	XM_021084293.1,XM_021084294.1,XM_021084295.1	3998	4.12	0.000128326	PRSS57	XP_020939953.1//serine protease 57 isoform X2 [Sus scrofa];XP_020939954.1//serine protease 57 isoform X3 [Sus scrofa];XP_020939952.1//serine protease 57 isoform X1 [Sus scrofa]
106509466	XM_021084291.1,XM_021084292.1	2758	82.18	0.00372146	MISP	XP_020939950.1//mitotic interactor and substrate of PLK1 [Sus scrofa]
110259376	XM_021084267.1	2318	58.68	0.00318249	LOC110259376	XP_020939926.1//voltage-dependent calcium channel beta subunit-associated regulatory protein-like [Sus scrofa]
100626712	XM_021084237.1,XM_021084238.1,XM_021084239.1	1581.85	331	0.0271282	REEP6	XP_020939896.1//receptor expression-enhancing protein 6 isoform X1 [Sus scrofa];XP_011971514.1//PREDICTED: receptor expression-enhancing protein 6 isoform X7 [Ovis aries musimon]
102159223	XM_021084211.1	1454	25.2	0.00225854	ADAT3	XP_020939870.1//probable inactive tRNA-specific adenosine deaminase-like protein 3 [Sus scrofa]
100525276	XM_021084209.1,XM_021084210.1	2649	1356	0.0638552	CSNK1G2	XP_020939868.1//casein kinase I [Sus scrofa]
100513521	XM_021084208.1	2430	1477	0.0762259	BTBD2	XP_020939867.1//BTB/POZ domain-containing protein 2 [Sus scrofa]
110259373	XM_021084201.1,XM_021084202.1,XM_021084203.1	2274.15	498	0.0275645	MOB3A	XP_020939860.1//MOB kinase activator 3A [Sus scrofa]
100516539	XM_021084193.1,XM_021084194.1	1972.48	528	0.0340578	SF3A2	XP_020939852.1//splicing factor 3A subunit 2 [Sus scrofa]
100621275	XM_021084178.1,XM_021084179.1,XM_021084180.1,XM_021084181.1	3608.37	384	0.0130893	GNG7	XP_010561497.1//PREDICTED: guanine nucleotide-binding protein G(I)/G(S)/G(O) subunit gamma-7 isoform X1 [Haliaeetus leucocephalus];XP_017689973.1//PREDICTED: guanine nucleotide-binding protein G(I)/G(S)/G(O) subunit gamma-7 isoform X1 [Lepidothrix coronata]
100517263	XM_021084177.1	3245	1	2.56653e-05	DIRAS1	ELR61757.1//GTP-binding protein Di-Ras1, partial [Bos mutus]
110259367	XM_021084158.1	1662	2326	0.180607	AES	NP_001121.2//amino-terminal enhancer of split isoform b [Homo sapiens]
100517997	XM_021084143.1	4597	7	0.000179657	S1PR4	XP_020939802.1//sphingosine 1-phosphate receptor 4 [Sus scrofa]
100624415	XM_021084109.1	4134	1112	0.0329029	DAPK3	XP_020939768.1//death-associated protein kinase 3 [Sus scrofa]
110259363	XM_021084090.1,XM_021084091.1	4599	204	0.00541537	GIPC3	XP_020939749.1//PDZ domain-containing protein GIPC3 isoform X1 [Sus scrofa]
110259360	XM_021084051.1,XM_021084052.1	4130.59	192	0.00569769	SEMA6B	XP_020939710.1//semaphorin-6B isoform X1 [Sus scrofa]
110259359	XM_021084048.1,XM_021084049.1,XM_021084050.1	3245.18	158	0.00600567	TNFAIP8L1	XP_020939707.1//tumor necrosis factor alpha-induced protein 8-like protein 1 isoform X1 [Sus scrofa]
110259358	XM_021084047.1	2395	1098	0.0575415	MYDGF	XP_020939706.1//myeloid-derived growth factor [Sus scrofa]
110259357	XM_021084046.1	906	2	0.000307983	DPP9-AS1	XP_020939705.1//uncharacterized protein DPP9-AS1 [Sus scrofa]
100625091	XM_021084041.1	3733	959	0.0315426	FEM1A	XP_020939700.1//protein fem-1 homolog A [Sus scrofa]
100738761	XM_021084029.1,XM_021084030.1,XM_021084031.1,XM_021084032.1,XM_021084033.1,XM_021084034.1,XM_021084035.1,XM_021084036.1,XM_021084037.1	5571.22	1440	0.0313373	KDM4B	XP_020939691.1//lysine-specific demethylase 4B isoform X2 [Sus scrofa];XP_020939688.1//lysine-specific demethylase 4B isoform X1 [Sus scrofa];XP_020939696.1//lysine-specific demethylase 4B isoform X5 [Sus scrofa]
100513645	XM_021084020.1	1211	6	0.000667297	NRTN	XP_020939679.1//neurturin [Sus scrofa]
100516593	XM_021083995.1,XM_021083997.1,XM_021083998.1,XM_021083999.1,XM_021084000.1,XM_021084001.1,XM_021084002.1,XM_021084003.1,XM_021084004.1	3494.64	29	0.00102661	RFX2	XP_020939657.1//DNA-binding protein RFX2 isoform X2 [Sus scrofa];XP_020939659.1//DNA-binding protein RFX2 isoform X3 [Sus scrofa];XP_020939654.1//DNA-binding protein RFX2 isoform X1 [Sus scrofa]
100517879	XM_021083992.1,XM_021083993.1	4392.05	982	0.0272822	MLLT1	XP_020939652.1//protein ENL isoform X2 [Sus scrofa];XP_020939651.1//protein ENL isoform X1 [Sus scrofa]
100518237	XM_021083991.1	3562	44.41	0.00153992	PSPN	XP_020939650.1//persephin [Sus scrofa]
102163467	XM_021083982.1,XM_021083983.1	2021.6	483	0.0303364	GPR108	XP_020939641.1//protein GPR108 isoform X1 [Sus scrofa];XP_020939642.1//protein GPR108 isoform X2 [Sus scrofa]
100521544	XM_021083975.1,XM_021083976.1,XM_021083977.1,XM_021083978.1,XM_021083979.1,XM_021083980.1,XM_021083981.1	2966.11	168	0.00703229	SH2D3A	XP_020939634.1//SH2 domain-containing protein 3A isoform X1 [Sus scrofa]
100521889	XM_021083951.1,XM_021083952.1,XM_021083953.1,XM_021083954.1,XM_021083955.1,XM_021083956.1,XM_021083957.1,XM_021083958.1,XM_021083959.1,XM_021083960.1,XM_021083962.1,XM_021083963.1,XM_021083964.1,XM_021083965.1,XM_021083966.1,XM_021083967.1,XM_021083968.1,XM_021083969.1,XM_021083970.1,XM_021083971.1,XM_021083972.1,XM_021083973.1,XM_021083974.1	3349	7	0.000256653	ADGRE1	XP_020939611.1//adhesion G protein-coupled receptor E1 isoform X2 [Sus scrofa];XP_020939622.1//adhesion G protein-coupled receptor E1 isoform X12 [Sus scrofa];XP_020939619.1//adhesion G protein-coupled receptor E1 isoform X10 [Sus scrofa];XP_020939627.1//adhesion G protein-coupled receptor E1 isoform X17 [Sus scrofa];XP_020939615.1//adhesion G protein-coupled receptor E1 isoform X6 [Sus scrofa];X…
396755	XM_021083940.1,XM_021083941.1,XM_021083942.1,XM_021083943.1	9394.1	403	0.00513306	INSR	XP_020939601.1//insulin receptor isoform X3 [Sus scrofa];XP_020939600.1//insulin receptor isoform X2 [Sus scrofa];XP_020939602.1//insulin receptor isoform X4 [Sus scrofa];XP_020939599.1//insulin receptor isoform X1 [Sus scrofa]
100511182	XM_021083936.1,XM_021083937.1,XM_021083938.1	1080.3	45	0.00564636	PEX11G	XP_020939597.1//peroxisomal membrane protein 11C isoform X3 [Sus scrofa];XP_020939596.1//peroxisomal membrane protein 11C isoform X2 [Sus scrofa];XP_020939595.1//peroxisomal membrane protein 11C isoform X1 [Sus scrofa]
110259345	XM_021083871.1,XM_021083872.1	1880	2	0.000128326	ANGPTL8	XP_020939531.1//angiopoietin-like protein 8 isoform X2 [Sus scrofa];XP_020939530.1//angiopoietin-like protein 8 isoform X1 [Sus scrofa]
100294705	XM_021083821.1,XM_021083822.1,XM_021083823.1,XM_021083824.1	3159.33	1295.76	0.0507146	CARM1	XP_020939483.1//histone-arginine methyltransferase CARM1 isoform X4 [Sus scrofa];XP_004277727.1//PREDICTED: histone-arginine methyltransferase CARM1 [Orcinus orca];XP_020939480.1//histone-arginine methyltransferase CARM1 isoform X1 [Sus scrofa];XP_020939482.1//histone-arginine methyltransferase CARM1 isoform X3 [Sus scrofa]
110259338	XM_021083757.1,XM_021083758.1,XM_021083759.1,XM_021083761.1,XM_021083762.1,XM_021083763.1,XM_021083764.1,XM_021083765.1,XM_021083766.1,XM_021083767.1,XM_021083768.1,XM_021083769.1	3812.28	62	0.00200189	LOC110259338	XP_012496829.1//PREDICTED: zinc finger protein 699 [Propithecus coquereli];XP_012646162.1//zinc finger protein 699 isoform X1 [Microcebus murinus]
100517751	XM_021083746.1,XM_021083748.1	7446.27	723.79	0.0117034	LOC100517751	XP_014412020.1//PREDICTED: zinc finger protein 709-like isoform X1 [Camelus ferus]
106508100	XM_021083741.1,XM_021083742.1,XM_021083743.1,XM_021083744.1	2367.3	424	0.0225084	LOC106508100	XP_007110971.1//PREDICTED: zinc finger protein 709-like [Physeter catodon]
100520720	XM_021083737.1	2550	61	0.00300284	LOC100520720	XP_007110975.1//PREDICTED: zinc finger protein 709-like [Physeter catodon]
100514566	XM_021083694.1,XM_021083695.1,XM_021083696.1	1947.04	1045	0.0683466	GIPC1	XP_010804989.1//PREDICTED: PDZ domain-containing protein GIPC1 isoform X1 [Bos taurus]
100515709	XM_021083690.1,XM_021083691.1	1196.16	2157	0.241382	TECR	XP_006173090.1//PREDICTED: very-long-chain enoyl-CoA reductase [Camelus ferus];XP_020939349.1//very-long-chain enoyl-CoA reductase isoform X1 [Sus scrofa]
100516246	XM_021083689.1	3791	2	7.69958e-05	ADGRE3	XP_020939348.1//LOW QUALITY PROTEIN: adhesion G protein-coupled receptor E3 [Sus scrofa]
100516420	XM_021083680.1,XM_021083681.1,XM_021083683.1,XM_021083684.1,XM_021083685.1	3292	2	7.69958e-05	LOC100516420	XP_020939339.1//adhesion G protein-coupled receptor E2-like isoform X1 [Sus scrofa];XP_020939344.1//adhesion G protein-coupled receptor E2-like isoform X5 [Sus scrofa];XP_020939343.1//adhesion G protein-coupled receptor E2-like isoform X4 [Sus scrofa];XP_020939340.1//adhesion G protein-coupled receptor E2-like isoform X2 [Sus scrofa];XP_020939342.1//adhesion G protein-coupled receptor E2-like iso…
100518417	XM_021083672.1,XM_021083673.1,XM_021083674.1,XM_021083675.1,XM_021083676.1,XM_021083677.1,XM_021083678.1,XM_021083679.1	4560	2	5.13306e-05	LOC100518417	XP_020939338.1//adhesion G protein-coupled receptor E2-like isoform X7 [Sus scrofa];XP_020939336.1//adhesion G protein-coupled receptor E2-like isoform X5 [Sus scrofa];XP_020939337.1//adhesion G protein-coupled receptor E2-like isoform X6 [Sus scrofa];XP_020939335.1//adhesion G protein-coupled receptor E2-like isoform X4 [Sus scrofa];XP_020939333.1//adhesion G protein-coupled receptor E2-like iso…
102158881	XM_021083631.1	8093	1164	0.0172984	NOTCH3	XP_020939290.1//neurogenic locus notch homolog protein 3 [Sus scrofa]
100524424	XM_021083614.1,XM_021083615.1	3708	4	0.000128326	RASAL3	XP_012391381.1//PREDICTED: RAS protein activator like-3 isoform X1 [Orcinus orca]
102167481	XM_021083612.1,XM_021083613.1	2178	11.55	0.000667297	LOC102167481	XP_020939262.1//docosahexaenoic acid omega-hydroxylase CYP4F3-like isoform X1 [Sus scrofa];NP_001231565.1//cytochrome P450, family 4, subfamily F, polypeptide 55 precursor [Sus scrofa]
110259329	XM_021083606.1,XM_021083607.1,XM_021083608.1,XM_021083609.1	4263	3	7.69958e-05	LOC110259329	XP_003123482.1//docosahexaenoic acid omega-hydroxylase CYP4F3 isoform X2 [Sus scrofa]
110259328	XM_021083598.1,XM_021083599.1,XM_021083600.1,XM_021083602.1	2850	11	0.00048764	LOC110259328	XP_004277664.1//PREDICTED: phylloquinone omega-hydroxylase CYP4F2-like isoform X1 [Orcinus orca]
100738028	XM_021083581.1,XM_021083582.1	4175.07	937.32	0.0274618	CHERP	XP_020939240.1//calcium homeostasis endoplasmic reticulum protein isoform X1 [Sus scrofa];XP_020939241.1//calcium homeostasis endoplasmic reticulum protein isoform X2 [Sus scrofa]
100514568	XM_021083580.1	2322	218	0.011806	TMEM38A	XP_004761128.1//PREDICTED: trimeric intracellular cation channel type A [Mustela putorius furo]
100516724	XM_021083574.1	2368	374	0.0198393	NR2F6	XP_020939233.1//nuclear receptor subfamily 2 group F member 6 [Sus scrofa]
100620693	XM_021083573.1	2641	30	0.00141159	USHBP1	XP_020939232.1//Usher syndrome type-1C protein-binding protein 1 [Sus scrofa]
100620886	XM_021083571.1,XM_021083572.1	1543.52	844	0.0710671	BABAM1	XP_020939230.1//BRISC and BRCA1-A complex member 1 [Sus scrofa]
110259326	XM_021083570.1	2055	40	0.00246387	ABHD8	XP_020939229.1//protein ABHD8 [Sus scrofa]
110259325	XM_021083568.1	881	444	0.0708362	MRPL34	XP_020939227.1//39S ribosomal protein L34, mitochondrial [Sus scrofa]
110259322	XM_021083559.1,XM_021083560.1	2356.87	3842	0.204809	PLVAP	XP_020939218.1//plasmalemma vesicle-associated protein [Sus scrofa]
110259318	XM_021083531.1	5901	2	5.13306e-05	KIAA1683	XP_020939190.1//uncharacterized protein KIAA1683 homolog [Sus scrofa]
110259317	XM_021083528.1,XM_021083529.1,XM_021083530.1	1095.05	1048	0.129687	LSM4	OWK12296.1//LSM4 [Cervus elaphus hippelaphus];XP_011220517.1//PREDICTED: U6 snRNA-associated Sm-like protein LSm4 [Ailuropoda melanoleuca];XP_004595843.1//PREDICTED: U6 snRNA-associated Sm-like protein LSm4 [Ochotona princeps]
110259316	XM_021083527.1	1909	35	0.00233554	LRRC25	XP_020939186.1//leucine-rich repeat-containing protein 25 [Sus scrofa]
110259315	XM_021083522.1,XM_021083523.1,XM_021083524.1,XM_021083525.1	6302.1	365.96	0.00700662	PGPEP1	XP_020939182.1//pyroglutamyl-peptidase 1 isoform X2 [Sus scrofa];XP_020939181.1//pyroglutamyl-peptidase 1 isoform X1 [Sus scrofa];XP_020939183.1//pyroglutamyl-peptidase 1 isoform X3 [Sus scrofa]
110259314	XM_021083521.1	1854	682	0.0470188	JUND	XP_006058011.1//PREDICTED: transcription factor jun-D [Bubalus bubalis]
100739510	XM_021083506.1	3745	1305	0.042784	PIK3R2	XP_020939165.1//phosphatidylinositol 3-kinase regulatory subunit beta [Sus scrofa]
100624423	XM_021083442.1,XM_021083443.1	3436.21	230	0.00823855	TMEM161A	XP_020939101.1//transmembrane protein 161A isoform X1 [Sus scrofa];XP_020939102.1//transmembrane protein 161A isoform X2 [Sus scrofa]
733675	XM_021083441.1	4722	15	0.000384979	MEF2B	XP_020939100.1//myocyte-specific enhancer factor 2B [Sus scrofa]
100620309	XM_021083440.1	1254	92.98	0.00985547	NR2C2AP	XP_020939099.1//nuclear receptor 2C2-associated protein [Sus scrofa]
110259313	XM_021083438.1,XM_021083439.1	6297	2	2.56653e-05	NCAN	XP_020939098.1//neurocan core protein isoform X2 [Sus scrofa];XP_020939097.1//neurocan core protein isoform X1 [Sus scrofa]
110259312	XM_021083436.1,XM_021083437.1	3621	25	0.000846954	HAPLN4	XP_008537494.1//PREDICTED: hyaluronan and proteoglycan link protein 4 [Equus przewalskii];XP_020939095.1//hyaluronan and proteoglycan link protein 4 isoform X1 [Sus scrofa]
110259306	XM_021083387.1	3449	43	0.00153992	PGBD2	XP_020939046.1//LOW QUALITY PROTEIN: piggyBac transposable element-derived protein 2 [Sus scrofa]
100516590	XM_021083386.1	1725	1	7.69958e-05	TSGA10IP	XP_020939045.1//LOW QUALITY PROTEIN: testis-specific protein 10-interacting protein [Sus scrofa]
110259300	XM_021083317.1	982	35.59	0.00500473	LOC110259300	XP_005653322.2//G1/S-specific cyclin-E1 [Sus scrofa]
100519588	XM_021083314.1,XM_021083315.1,XM_021083316.1	7538	2377	0.0379589	USP47	XP_020938974.1//ubiquitin carboxyl-terminal hydrolase 47 isoform X2 [Sus scrofa];XP_020938975.1//ubiquitin carboxyl-terminal hydrolase 47 isoform X3 [Sus scrofa];XP_020938973.1//ubiquitin carboxyl-terminal hydrolase 47 isoform X1 [Sus scrofa]
100625955	XM_021083310.1	7460	30	0.00048764	RASSF10	XP_020938969.1//ras association domain-containing protein 10 [Sus scrofa]
100516060	XM_021083299.1	5479	169	0.00374713	PDE3B	XP_020938958.1//LOW QUALITY PROTEIN: cGMP-inhibited 3',5'-cyclic phosphodiesterase B [Sus scrofa]
100514091	XM_021083273.1	10260	2	2.56653e-05	OTOG	XP_020938932.1//LOW QUALITY PROTEIN: otogelin [Sus scrofa]
100526034	XM_021083265.1	757	6	0.00115494	SAA4	XP_020938924.1//LOW QUALITY PROTEIN: serum amyloid A-4 protein [Sus scrofa]
100524238	XM_021083264.1	1580	814	0.0668067	TSG101	XP_020938923.1//LOW QUALITY PROTEIN: tumor susceptibility gene 101 protein [Sus scrofa]
100524607	XM_021083259.1,XM_021083260.1	5449.48	1102	0.024536	SPTY2D1	XP_020938918.1//protein SPT2 homolog isoform X1 [Sus scrofa]
100521429	XM_021083252.1	6863	331	0.00582602	PRMT3	XP_020938911.1//protein arginine N-methyltransferase 3 [Sus scrofa]
102165819	XM_021083239.1	4456	301	0.00823855	MUC15	XP_010830078.1//PREDICTED: mucin-15 [Bison bison bison]
110259283	XM_021083230.1,XM_021083232.1	6272	613.78	0.0118317	ARL14EP	XP_004418608.2//PREDICTED: ARL14 effector protein [Ceratotherium simum simum]
100516315	XM_021083216.1	4222	33	0.000949615	CCDC73	XP_020938875.1//coiled-coil domain-containing protein 73 [Sus scrofa]
100621764	XM_021083209.1	1763	95	0.00692962	DEPDC7	XP_020938868.1//DEP domain-containing protein 7 [Sus scrofa]
100624261	XM_021083175.1	990	39	0.00541537	C2H11orf74	XP_020938834.1//LOW QUALITY PROTEIN: uncharacterized protein C11orf74 homolog [Sus scrofa]
100312972	XM_021083164.1,XM_021083165.1	2026.88	1352	0.0846697	HSD17B12	XP_020938823.1//very-long-chain 3-oxoacyl-CoA reductase isoform X1 [Sus scrofa];XP_020938824.1//very-long-chain 3-oxoacyl-CoA reductase isoform X2 [Sus scrofa]
110259264	XM_021083046.1	1406	44.48	0.00415777	LOC110259264	XP_020937678.1//LOW QUALITY PROTEIN: 182 kDa tankyrase-1-binding protein [Sus scrofa]
100739611	XM_021083042.1,XM_021083043.1	976	1.47	0.000205322	LOC100739611	XP_020938701.1//proteoglycan 3 isoform X1 [Sus scrofa]
110259261	XM_021083038.1,XM_021083039.1	2770.07	186	0.00836688	SLC43A3	XP_020938697.1//solute carrier family 43 member 3 [Sus scrofa]
106508542	XM_021083037.1	2284	203	0.0111901	RTN4RL2	XP_020938696.1//reticulon-4 receptor-like 2 [Sus scrofa]
100514032	XM_021083011.1	1689	1	7.69958e-05	LOC100514032	XP_004777712.2//PREDICTED: olfactory receptor 1052-like [Mustela putorius furo]
110259258	XM_021083010.1	3353	2	7.69958e-05	LOC110259258	XP_007952088.1//PREDICTED: olfactory receptor 476-like [Orycteropus afer afer]
100514819	XM_021082991.1,XM_021082992.1,XM_021082993.1,XM_021082994.1	4479.19	1354	0.036881	PATL1	XP_020938651.1//protein PAT1 homolog 1 isoform X2 [Sus scrofa];XP_020938650.1//protein PAT1 homolog 1 isoform X1 [Sus scrofa];XP_020938653.1//protein PAT1 homolog 1 isoform X4 [Sus scrofa];XP_020938652.1//protein PAT1 homolog 1 isoform X3 [Sus scrofa]
396873	XM_021082977.1,XM_021082978.1	1540	115	0.00970147	TCN1	XP_020938636.1//transcobalamin-1 isoform X1 [Sus scrofa];XP_020938637.1//transcobalamin-1 isoform X2 [Sus scrofa]
100620949	XM_021082974.1	3282	1	2.56653e-05	MS4A14	XP_020938633.1//membrane-spanning 4-domains subfamily A member 14 [Sus scrofa]
110259249	XM_021082952.1	1158	4170.68	0.484201	LOC110259249	XP_020938611.1//pregnancy-associated glycoprotein 2-like [Sus scrofa]
100521178	XM_021082930.1	1409	1	0.000102661	PPP1R32	XP_020938589.1//LOW QUALITY PROTEIN: protein phosphatase 1 regulatory subunit 32 [Sus scrofa]
100521541	XM_021082925.1,XM_021082926.1,XM_021082927.1,XM_021082928.1,XM_021082929.1	4822.28	122	0.00307983	SYT7	XP_004088014.1//PREDICTED: LOW QUALITY PROTEIN: synaptotagmin-7 [Nomascus leucogenys];XP_020938588.1//synaptotagmin-7 isoform X5 [Sus scrofa];XP_020938584.1//synaptotagmin-7 isoform X1 [Sus scrofa];XP_020938585.1//synaptotagmin-7 isoform X2 [Sus scrofa];XP_020938587.1//synaptotagmin-7 isoform X4 [Sus scrofa]
100520824	XM_021082924.1	5692	53	0.00112927	DAGLA	XP_020938583.1//LOW QUALITY PROTEIN: sn1-specific diacylglycerol lipase alpha [Sus scrofa]
110255291	XM_021082908.1,XM_021082909.1,XM_021082910.1	6578	2	2.56653e-05	LOC110255291	XP_020938564.1//solute carrier family 22 member 9-like isoform X1 [Sus scrofa];XP_020938565.1//solute carrier family 22 member 9-like isoform X2 [Sus scrofa];XP_020938568.1//solute carrier family 22 member 9-like isoform X2 [Sus scrofa]
100525503	XM_021082875.1	5340	10	0.000230987	CCDC88B	XP_020938534.1//LOW QUALITY PROTEIN: coiled-coil domain-containing protein 88B [Sus scrofa]
100516416	XM_021082871.1	3308	1303	0.04861	EHD1	XP_010994338.1//PREDICTED: EH domain-containing protein 1 [Camelus dromedarius]
396977	XM_021082866.1	806	6853.28	1.21633	FAU	XP_012352516.1//PREDICTED: putative ubiquitin-like protein FUBI-like protein ENSP00000310146 [Nomascus leucogenys]
106509310	XM_021082853.1	1259	258.5	0.0273079	FAM89B	XP_019593470.1//PREDICTED: protein FAM89B [Rhinolophus sinicus]
110259235	XM_021082769.1,XM_021082770.1,XM_021082771.1,XM_021082772.1,XM_021082773.1	8265.68	143	0.00207889	SPTBN2	XP_014648532.1//PREDICTED: spectrin beta chain, non-erythrocytic 2 isoform X2 [Ceratotherium simum simum];XP_020762197.1//spectrin beta chain, non-erythrocytic 2 isoform X2 [Odocoileus virginianus texanus]
100513263	XM_021082764.1,XM_021082765.1	2740.02	15	0.000692962	CLCF1	XP_005384395.1//PREDICTED: cardiotrophin-like cytokine factor 1 isoform X1 [Chinchilla lanigera];XP_020938424.1//cardiotrophin-like cytokine factor 1 isoform X2 [Sus scrofa]
110259234	XM_021082762.1,XM_021082763.1	1924	16	0.00105228	LOC110259234	XP_020938421.1//uncharacterized protein LOC110259234 isoform X1 [Sus scrofa];XP_020938422.1//cleavage stimulation factor subunit 2 tau variant-like isoform X2 [Sus scrofa]
100624617	XM_021082753.1	3425	1	2.56653e-05	GPR152	XP_020938412.1//probable G-protein coupled receptor 152 [Sus scrofa]
110259232	XM_021082741.1	2737	3	0.000128326	TBX10	XP_020938400.1//T-box transcription factor TBX10 [Sus scrofa]
110259229	XM_021082690.1,XM_021082691.1	2262	68	0.00379846	LOC110259229	XP_020938349.1//mas-related G-protein coupled receptor member F [Sus scrofa]
100738589	XM_021082686.1	4282	898	0.0256139	CCND1	XP_011972948.1//PREDICTED: G1/S-specific cyclin-D1 isoform X2 [Ovis aries musimon]
100627707	XM_021082642.1,XM_021082643.1,XM_021082644.1	2396.1	735	0.0384979	DHCR7	XP_010955098.1//PREDICTED: 7-dehydrocholesterol reductase [Camelus bactrianus]
110259225	XM_021082622.1	1891	877	0.0591841	CDKN1C	XP_017899035.1//PREDICTED: cyclin-dependent kinase inhibitor 1C isoform X2 [Capra hircus]
397326	XM_021082619.1,XM_021082620.1	3324.24	32	0.0011806	KCNQ1	XP_020938279.1//potassium voltage-gated channel subfamily KQT member 1 isoform X2 [Sus scrofa];XP_020938278.1//potassium voltage-gated channel subfamily KQT member 1 isoform X1 [Sus scrofa]
100533558	XM_021082616.1,XM_021082617.1,XM_021082618.1	4032.78	20	0.000615967	TRPM5	XP_020938276.1//transient receptor potential cation channel subfamily M member 5 isoform X2 [Sus scrofa];XP_020938277.1//transient receptor potential cation channel subfamily M member 5 isoform X3 [Sus scrofa];XP_020938275.1//transient receptor potential cation channel subfamily M member 5 isoform X1 [Sus scrofa]
110259220	XM_021082610.1	7618	22	0.000359314	LOC110259220	XP_020938269.1//uncharacterized protein LOC110259220 [Sus scrofa]
110259216	XM_021082606.1	2579	4	0.000205322	LOC110259216	XP_008506930.1//PREDICTED: proline-rich protein 33 [Equus przewalskii]
110259215	XM_021082600.1,XM_021082602.1,XM_021082603.1,XM_021082604.1,XM_021082605.1	1997.57	171	0.0108821	LSP1	XP_020938263.1//lymphocyte-specific protein 1 isoform X4 [Sus scrofa];XP_020938264.1//lymphocyte-specific protein 1 isoform X5 [Sus scrofa];XP_020938262.1//lymphocyte-specific protein 1 isoform X3 [Sus scrofa];XP_020938261.1//lymphocyte-specific protein 1 isoform X2 [Sus scrofa];XP_020938259.1//lymphocyte-specific protein 1 isoform X1 [Sus scrofa]
110259213	XM_021082598.1	4239	162	0.00467108	DUSP8	XP_020938257.1//LOW QUALITY PROTEIN: dual specificity protein phosphatase 8 [Sus scrofa]
110259212	XM_021082596.1,XM_021082597.1	1381.15	239	0.0227651	MOB2	XP_020938256.1//MOB kinase activator 2 isoform X2 [Sus scrofa];XP_020938255.1//MOB kinase activator 2 isoform X1 [Sus scrofa]
100127145	XM_021082584.1	16157	9	7.69958e-05	MUC2	XP_020938243.1//LOW QUALITY PROTEIN: mucin-2 [Sus scrofa]
110259209	XM_021082556.1,XM_021082557.1,XM_021082559.1,XM_021082560.1,XM_021082561.1,XM_021082562.1,XM_021082563.1	3146.41	571	0.0224315	EPS8L2	XP_020938215.1//epidermal growth factor receptor kinase substrate 8-like protein 2 isoform X1 [Sus scrofa];XP_020938218.1//epidermal growth factor receptor kinase substrate 8-like protein 2 isoform X3 [Sus scrofa];XP_020938216.1//epidermal growth factor receptor kinase substrate 8-like protein 2 isoform X2 [Sus scrofa]
100514944	XM_021082550.1,XM_021082551.1	2500	15	0.000744293	LRRC56	XP_020938209.1//leucine-rich repeat-containing protein 56 [Sus scrofa]
100514751	XM_021082545.1,XM_021082546.1,XM_021082547.1,XM_021082549.1	4222.67	21	0.000615967	LMNTD2	XP_020938205.1//lamin tail domain-containing protein 2 isoform X2 [Sus scrofa];XP_020938204.1//lamin tail domain-containing protein 2 isoform X1 [Sus scrofa];XP_020938208.1//lamin tail domain-containing protein 2 isoform X4 [Sus scrofa]
445517	XM_021082539.1,XM_021082540.1,XM_021082541.1,XM_021082542.1,XM_021082543.1	1629.07	1425	0.113107	RNH1	XP_020938198.1//ribonuclease inhibitor isoform X1 [Sus scrofa];XP_020938199.1//ribonuclease inhibitor isoform X2 [Sus scrofa]
100623649	XM_021082536.1,XM_021082537.1	5727	6	0.000128326	B4GALNT4	XP_020938195.1//N-acetyl-beta-glucosaminyl-glycoprotein 4-beta-N-acetylgalactosaminyltransferase 1 isoform X1 [Sus scrofa]
102161418	XM_021082535.1	652	4	0.00092395	LOC102161418	XP_020938194.1//interferon-induced transmembrane protein 1-like [Sus scrofa]
110259192	XM_021082518.1	1709	1	7.69958e-05	LOC110259192	XP_001928399.2//olfactory receptor 2B11-like [Sus scrofa]
100626661	XM_021082515.1	1506	1.79	0.000153992	LOC100626661	XP_020938174.1//LOW QUALITY PROTEIN: leucine carboxyl methyltransferase 1 [Sus scrofa]
100625764	XM_021082512.1,XM_021082513.1,XM_021082514.1	871.56	10	0.00161691	LOC100625764	XP_020938172.1//leucine carboxyl methyltransferase 1-like isoform X2 [Sus scrofa];XP_020938171.1//leucine carboxyl methyltransferase 1-like isoform X1 [Sus scrofa];XP_020938173.1//leucine carboxyl methyltransferase 1-like isoform X3 [Sus scrofa]
100101552	XM_021082499.1	4189	3104	0.0905984	COL6A2	XP_008838680.1//PREDICTED: collagen alpha-2(VI) chain isoform X1 [Nannospalax galili]
110259166	XM_021082497.1	1128	2	0.000230987	LOC110259166	XP_020938156.1//nascent polypeptide-associated complex subunit alpha, muscle-specific form-like [Sus scrofa]
100294709	XM_021082496.1	2340	323	0.0173497	PRMT2	XP_020938155.1//LOW QUALITY PROTEIN: protein arginine N-methyltransferase 2 [Sus scrofa]
100626664	XM_021082495.1	1936	629	0.0413981	YBEY	XP_020938154.1//putative ribonuclease [Sus scrofa]
100623510	XM_021082489.1,XM_021082490.1	1607	121.64	0.00980414	S100B	XP_020938148.1//protein S100-B [Sus scrofa]
100626121	XM_021082474.1	15448	2	2.56653e-05	MUC6	XP_020938133.1//LOW QUALITY PROTEIN: mucin-6 [Sus scrofa]
110259144	XM_021082454.1,XM_021082455.1,XM_021082456.1	4697.08	298	0.00772525	ZBED1	XP_020938113.1//zinc finger BED domain-containing protein 1 [Sus scrofa]
110259139	XM_021082453.1	5929	4.85	0.000102661	LOC110259139	XP_020938112.1//LOW QUALITY PROTEIN: uncharacterized protein LOC110259139 [Sus scrofa]
100522225	XM_021082439.1,XM_021082440.1,XM_021082441.1,XM_021082442.1,XM_021082443.1,XM_021082444.1,XM_021082445.1,XM_021082446.1,XM_021082447.1,XM_021082448.1,XM_021082449.1,XM_021082450.1,XM_021082451.1	4034	10.76	0.000333649	LOC100522225	XP_020938100.1//leukocyte immunoglobulin-like receptor subfamily A member 6 isoform X3 [Sus scrofa];XP_020938105.1//leukocyte immunoglobulin-like receptor subfamily A member 6 isoform X5 [Sus scrofa];XP_020938108.1//leukocyte immunoglobulin-like receptor subfamily A member 6 isoform X6 [Sus scrofa];XP_020938099.1//neutrophil immunoglobulin-like receptor 1 isoform X2 [Sus scrofa];XP_020938098.1//n…
110259119	XM_021082428.1	1698	7.56	0.000564636	LOC110259119	XP_020948306.1//LOW QUALITY PROTEIN: stabilin-2 [Sus scrofa]
110259106	XM_021082421.1	2634	63.73	0.0030285	LOC110259106	XP_020938080.1//multidrug resistance-associated protein 4-like, partial [Sus scrofa]
110259044	XM_021082336.1,XM_021082337.1	5855	36.18	0.000744293	LOC110259044	XP_020937995.1//USP6 N-terminal-like protein [Sus scrofa]
110259013	XM_021082311.1	2592	17.66	0.000846954	LOC110259013	XP_020921059.1//multidrug resistance-associated protein 4 [Sus scrofa]
110258987	XM_021082278.1	6684	1	2.56653e-05	LOC110258987	XP_005680501.2//PREDICTED: olfactory receptor 6C2-like [Capra hircus]
110258925	XM_021082210.1	3133	151.31	0.00598001	LOC110258925	XP_020937869.1//putative GTP-binding protein 6 [Sus scrofa]
110258923	XM_021082209.1	3338	163.07	0.00603134	LOC110258923	XP_020937868.1//LOW QUALITY PROTEIN: protein SMG8-like [Sus scrofa]
100739561	XM_021082208.1	2303	43.49	0.00238687	LOC100739561	XP_004747327.2//PREDICTED: glycerophosphodiester phosphodiesterase domain-containing protein 1 [Mustela putorius furo]
110258920	XM_021082205.1,XM_021082206.1	1620	21	0.00166824	LOC110258920	XP_020937865.1//translation initiation factor IF-2-like isoform X2 [Sus scrofa];XP_020937864.1//leucine-rich repeat extensin-like protein 5 isoform X1 [Sus scrofa]
110258867	XM_021082110.1	2362	1	5.13306e-05	LOC110258867	XP_019815664.1//PREDICTED: olfactory receptor 10A7 [Bos indicus]
110258854	XM_021082095.1	597	1	0.000256653	LOC110258854	XP_003134311.3//otoraplin [Sus scrofa]
100155520	XM_021082094.1	1337	2	0.000205322	LOC100155520	XP_019286022.1//PREDICTED: olfactory receptor 4K2-like [Panthera pardus]
100156728	XM_021082092.1	1896	7	0.000461975	LOC100156728	XP_006218208.1//PREDICTED: olfactory receptor 4K2 [Vicugna pacos]
100153496	XM_021082091.1	1954	7	0.000461975	LOC100153496	XP_020937750.1//olfactory receptor 4M1-like [Sus scrofa]
110258799	XM_021082067.1	1483	87.98	0.00775091	LOC110258799	XP_020921284.1//LOW QUALITY PROTEIN: von Willebrand factor A domain-containing protein 8 [Sus scrofa]
110258787	XM_021082039.1	1038	1	0.000128326	LOC110258787	XP_020937698.1//olfactory receptor 1571-like [Sus scrofa]
110258752	XM_021082018.1	7611	9	0.000153992	LRRC55	XP_016055939.1//PREDICTED: leucine-rich repeat-containing protein 55 [Miniopterus natalensis]
110258749	XM_021082015.1	3719	2584	0.0853114	APLNR	XP_020937674.1//apelin receptor [Sus scrofa]
110258720	XM_021081991.1	1845	0.73	5.13306e-05	LOC110258720	XP_020921445.1//multidrug resistance-associated protein 4 isoform X1 [Sus scrofa]
106505330	XM_021081961.1,XM_021081962.1	1531	1.06	0.000102661	LOC106505330	XP_020937620.1//multidrug resistance-associated protein 4-like isoform X1 [Sus scrofa];XP_020937621.1//multidrug resistance-associated protein 4-like isoform X2 [Sus scrofa]
110258667	XM_021081953.1	603	26.36	0.0067243	LOC110258667	XP_014392325.1//PREDICTED: small integral membrane protein 15-like [Myotis brandtii]
110258635	XM_021081931.1	891	7.92	0.0012576	LOC110258635	XP_020937590.1//uncharacterized protein LOC110258635, partial [Sus scrofa]
110258620	XM_021081913.1,XM_021081914.1	6372	234.74	0.00444009	LOC110258620	XP_020937572.1//zinc finger X-linked protein ZXDB isoform X1 [Sus scrofa]
100155405	XM_021081907.1	1445	1	0.000102661	LOC100155405	XP_010808856.1//PREDICTED: LOW QUALITY PROTEIN: olfactory receptor 4K1-like [Bos taurus]
102159535	XM_021081903.1	2109	10.04	0.000590301	LOC102159535	XP_020937562.1//uncharacterized protein LOC102159535 [Sus scrofa]
110258602	XM_021081894.1,XM_021081895.1	1933.56	4	0.000256653	LOC110258602	XP_020937743.1//leucine carboxyl methyltransferase 1 [Sus scrofa];XP_020938171.1//leucine carboxyl methyltransferase 1-like isoform X1 [Sus scrofa]
110258596	XM_021081872.1	646	1.27	0.000307983	LOC110258596	XP_020937531.1//leucine carboxyl methyltransferase 1-like, partial [Sus scrofa]
110258557	XM_021081810.1	906	1	0.000153992	LOC110258557	XP_014310269.1//PREDICTED: olfactory receptor 4K1-like [Myotis lucifugus]
110258552	XM_021081802.1	1183	1	0.000102661	LOC110258552	XP_020937461.1//olfactory receptor 6C68-like [Sus scrofa]
106504125	XM_021081774.1	1081	1	0.000128326	LOC106504125	XP_020937433.1//LOW QUALITY PROTEIN: thyroid hormone-inducible hepatic protein [Sus scrofa]
110258456	XM_021081719.1	2039	152	0.00947049	METTL7A	XP_020937378.1//LOW QUALITY PROTEIN: methyltransferase-like protein 7A [Sus scrofa]
110258452	XM_021081711.1,XM_021081712.1,XM_021081713.1	3931.1	725	0.0226111	TFCP2	XP_008001442.1//PREDICTED: alpha-globin transcription factor CP2 isoform X2 [Chlorocebus sabaeus];XP_008001441.1//PREDICTED: alpha-globin transcription factor CP2 isoform X1 [Chlorocebus sabaeus]
110258441	XM_021081695.1	2455	5	0.000256653	LOC110258441	XP_005623786.1//echinoderm microtubule-associated protein-like 5 isoform X3 [Canis lupus familiaris]
100151922	XM_021081680.1	3712	10.87	0.000359314	LOC100151922	XP_014940580.1//PREDICTED: olfactory receptor 6C2-like [Acinonyx jubatus]
100155553	XM_021081678.1	4524	1	2.56653e-05	LOC100155553	XP_012609972.1//olfactory receptor 6C2-like [Microcebus murinus]
106507486	XM_021081677.1	6583	2	2.56653e-05	LOC106507486	EAW96809.1//hCG1685837 [Homo sapiens]
100156335	XM_021081676.1	3597	2.62	7.69958e-05	LOC100156335	XP_006219365.1//PREDICTED: olfactory receptor 6C75 [Vicugna pacos]
100623545	XM_021081675.1	6036	4	7.69958e-05	LOC100623545	XP_020937334.1//LOW QUALITY PROTEIN: olfactory receptor 6C3 [Sus scrofa]
110258386	XM_021081673.1	6822	6	0.000102661	LOC110258386	XP_006219690.1//PREDICTED: olfactory receptor 6C3-like [Vicugna pacos]
100157908	XM_021081672.1	3016	2	7.69958e-05	LOC100157908	XP_020937331.1//LOW QUALITY PROTEIN: olfactory receptor 6C2-like [Sus scrofa]
110255321	XM_021081661.1,XM_021081662.1,XM_021081663.1,XM_021081664.1,XM_021081665.1	3926.11	6886.47	0.214947	EIF5	XP_020937320.1//eukaryotic translation initiation factor 5 [Sus scrofa]
110258364	XM_021081650.1	666	758	0.17034	LOC110258364	XP_015105518.1//PREDICTED: cysteine-rich protein 2, partial [Vicugna pacos]
106508709	XM_021081648.1,XM_021081649.1	1284.19	1754	0.181171	CRIP2	XP_020937307.1//cysteine-rich protein 2 isoform X1 [Sus scrofa];XP_010998582.1//PREDICTED: cysteine-rich protein 2 [Camelus dromedarius]
100157003	XM_021081631.1,XM_021081632.1,XM_021081633.1	1593.31	34	0.00277185	AMN	XP_020937292.1//protein amnionless isoform X3 [Sus scrofa];XP_020937290.1//protein amnionless isoform X1 [Sus scrofa];XP_020937291.1//protein amnionless isoform X2 [Sus scrofa]
100736929	XM_021081585.1,XM_021081586.1,XM_021081587.1	1174	2	0.000230987	LOC100736929	XP_020937244.1//uncharacterized protein LOC100736929 [Sus scrofa]
100037291	XM_021081584.1	14318	6373	0.0531271	DYNC1H1	XP_020937243.1//LOW QUALITY PROTEIN: cytoplasmic dynein 1 heavy chain 1 [Sus scrofa]
110258353	XM_021081574.1,XM_021081575.1	1980	19	0.00123193	ASPG	XP_020937233.1//60 kDa lysophospholipase isoform X1 [Sus scrofa]
110258341	XM_021081558.1	2988	1	5.13306e-05	TMEM179	XP_020937217.1//transmembrane protein 179 [Sus scrofa]
110258340	XM_021081557.1	1339	3	0.000307983	TEX22	XP_020937216.1//testis-expressed protein 22 [Sus scrofa]
100522743	XM_021081545.1,XM_021081546.1,XM_021081547.1,XM_021081548.1	4575.3	245	0.00651898	JAG2	XP_020937204.1//protein jagged-2 isoform X1 [Sus scrofa];XP_020937206.1//protein jagged-2 isoform X3 [Sus scrofa];XP_020937207.1//protein jagged-2 isoform X4 [Sus scrofa];XP_020937205.1//protein jagged-2 isoform X2 [Sus scrofa]
110258337	XM_021081544.1	2708	39	0.00179657	EXOC3L4	XP_006216951.1//PREDICTED: exocyst complex component 3-like protein 4 [Vicugna pacos]
100522020	XM_021081539.1,XM_021081540.1,XM_021081541.1,XM_021081542.1	1340.53	578	0.0568999	ZFYVE21	XP_020937201.1//zinc finger FYVE domain-containing protein 21 isoform X4 [Sus scrofa];XP_020937198.1//zinc finger FYVE domain-containing protein 21 isoform X1 [Sus scrofa];XP_020937199.1//zinc finger FYVE domain-containing protein 21 isoform X2 [Sus scrofa];XP_020937200.1//zinc finger FYVE domain-containing protein 21 isoform X3 [Sus scrofa]
110258333	XM_021081526.1,XM_021081527.1	3735.19	127.58	0.00418344	ZBTB42	XP_019789361.1//PREDICTED: zinc finger and BTB domain-containing protein 42 isoform X1 [Tursiops truncatus];XP_020937185.1//zinc finger and BTB domain-containing protein 42 isoform X1 [Sus scrofa]
100626167	XM_021081511.1,XM_021081512.1	3924.26	513	0.0160151	BAG5	XP_020937170.1//BAG family molecular chaperone regulator 5 [Sus scrofa]
110258308	XM_021081470.1,XM_021081471.1,XM_021081472.1	4011.16	136	0.00415777	RASD2	ERE77608.1//GTP-binding protein Rhes-like protein [Cricetulus griseus];XP_020937130.1//GTP-binding protein Rhes isoform X2 [Sus scrofa]
110258246	XM_021081434.1	2555	11.24	0.000538971	LOC110258246	XP_020937093.1//protein KIAA0556-like, partial [Sus scrofa]
100153490	XM_021081418.1	4292	4	0.000102661	LOC100153490	XP_020937661.1//LOW QUALITY PROTEIN: olfactory receptor 6C2-like [Sus scrofa]
110258233	XM_021081415.1	1279	0.5	5.13306e-05	LOC110258233	XP_020936920.1//olfactory receptor 6C68-like [Sus scrofa]
110258215	XM_021081403.1	735	2	0.000410644	LOC110258215	XP_020937550.1//collagen alpha-1(I) chain-like [Sus scrofa]
110258212	XM_021081401.1	1242	0.76	7.69958e-05	LOC110258212	XP_020937060.1//uncharacterized protein LOC110258212 [Sus scrofa]
110258210	XM_021081400.1	1916	1.24	7.69958e-05	LOC110258210	XP_020937059.1//uncharacterized protein LOC110258210 [Sus scrofa]
110258207	XM_021081398.1	2480	4	0.000205322	LOC110258207	XP_003122736.2//LOW QUALITY PROTEIN: olfactory receptor 4D9 [Sus scrofa]
102161330	XM_021081394.1,XM_021081395.1	1935	2	0.000128326	LOC102161330	XP_020937053.1//granulocyte-macrophage colony-stimulating factor receptor subunit alpha isoform X1 [Sus scrofa]
110258192	XM_021081375.1,XM_021081377.1,XM_021081378.1	5238	2	5.13306e-05	P2RY8	XP_014651000.1//PREDICTED: P2Y purinoceptor 8 [Ceratotherium simum simum]
110258132	XM_021081292.1	3916	2	5.13306e-05	LOC110258132	XP_006219365.1//PREDICTED: olfactory receptor 6C75 [Vicugna pacos]
110258131	XM_021081291.1	2921	1	5.13306e-05	LOC110258131	XP_012027841.1//PREDICTED: olfactory receptor 6C3 [Ovis aries musimon]
100513517	XM_021081290.1	2320	1	5.13306e-05	LOC100513517	XP_012027029.1//PREDICTED: LOW QUALITY PROTEIN: olfactory receptor 6C2-like [Ovis aries musimon]
110258101	XM_021081261.1	1279	0.5	5.13306e-05	LOC110258101	XP_020936920.1//olfactory receptor 6C68-like [Sus scrofa]
106507421	XM_021081259.1	5470	6.13	0.000128326	LOC106507421	XP_020936918.1//LOW QUALITY PROTEIN: fibrocystin-L-like, partial [Sus scrofa]
110258090	XM_021081255.1,XM_021081256.1	3044.55	405.26	0.0164771	TMEM250	XP_007194452.1//PREDICTED: protein C9orf69 homolog isoform X1 [Balaenoptera acutorostrata scammoni]
110258089	XM_021081254.1	1472	2.74	0.000230987	LOC110258089	XP_020936913.1//uncharacterized protein LOC110258089 [Sus scrofa]
110258088	XM_021081251.1,XM_021081252.1,XM_021081253.1	5501	110	0.00241254	NACC2	XP_020936910.1//nucleus accumbens-associated protein 2 [Sus scrofa]
100303611	XM_021081250.1	2160	1	5.13306e-05	LCN6	XP_020936909.1//epididymal-specific lipocalin-6 [Sus scrofa]
102161013	XM_021081247.1	1782	6	0.00043631	LOC102161013	XP_020936906.1//LOW QUALITY PROTEIN: uncharacterized protein LOC102161013 [Sus scrofa]
110258086	XM_021081244.1	3463	67.76	0.00241254	CLIC3	XP_020936903.1//chloride intracellular channel protein 3 [Sus scrofa]
110258084	XM_021081229.1,XM_021081230.1	4498	2	5.13306e-05	FUT7	XP_020936888.1//alpha-(1,3)-fucosyltransferase 7 [Sus scrofa]
102160337	XM_021081196.1	2488	10	0.000513306	TMEM210	XP_020936855.1//transmembrane protein 210 [Sus scrofa]
100621131	XM_021081195.1	875	359	0.0577212	SSNA1	XP_006218283.1//PREDICTED: Sjoegren syndrome nuclear autoantigen 1 [Vicugna pacos]
110258079	XM_021081191.1	1881	5	0.000333649	LRRC26	XP_020936850.1//leucine-rich repeat-containing protein 26 [Sus scrofa]
100621246	XM_021081170.1	4540	159	0.00426044	TPRN	XP_020936829.1//taperin [Sus scrofa]
397440	XM_021081161.1,XM_021081162.1,XM_021081163.1,XM_021081164.1,XM_021081165.1,XM_021081166.1,XM_021081167.1,XM_021081168.1	3567	2	7.69958e-05	GRIN1	XP_004416702.1//PREDICTED: glutamate receptor ionotropic, NMDA 1 isoform X2 [Odobenus rosmarus divergens];XP_020936824.1//glutamate receptor ionotropic, NMDA 1 isoform X5 [Sus scrofa];XP_020936827.1//glutamate receptor ionotropic, NMDA 1 isoform X8 [Sus scrofa];XP_017748529.1//PREDICTED: glutamate receptor ionotropic, NMDA 1 isoform X8 [Rhinopithecus bieti];XP_011287050.1//PREDICTED: glutamate re…
110258077	XM_021081159.1	643	116	0.0272565	DNLZ	XP_020936818.1//DNL-type zinc finger protein [Sus scrofa]
100627838	XM_021081154.1	3005	1243	0.0512792	PMPCA	XP_020936813.1//LOW QUALITY PROTEIN: mitochondrial-processing peptidase subunit alpha [Sus scrofa]
110258076	XM_021081153.1	3415	826	0.0297974	GPSM1	XP_020936812.1//G-protein-signaling modulator 1 [Sus scrofa]
110258070	XM_021081118.1	675	338	0.074686	MRPL41	XP_020936777.1//39S ribosomal protein L41, mitochondrial [Sus scrofa]
110258069	XM_021081116.1,XM_021081117.1	1257.06	284	0.030054	ZMYND19	XP_020936775.1//zinc finger MYND domain-containing protein 19 isoform X1 [Sus scrofa];XP_020936776.1//zinc finger MYND domain-containing protein 19 isoform X2 [Sus scrofa]
110258064	XM_021081057.1,XM_021081058.1,XM_021081059.1,XM_021081060.1,XM_021081061.1,XM_021081062.1,XM_021081063.1,XM_021081064.1,XM_021081065.1,XM_021081066.1	9228.21	6	7.69958e-05	CCDC187	XP_020936723.1//coiled-coil domain-containing protein 187 isoform X7 [Sus scrofa];XP_020936725.1//coiled-coil domain-containing protein 187 isoform X9 [Sus scrofa];XP_020936719.1//coiled-coil domain-containing protein 187 isoform X3 [Sus scrofa];XP_020936720.1//coiled-coil domain-containing protein 187 isoform X4 [Sus scrofa];XP_020936718.1//coiled-coil domain-containing protein 187 isoform X2 [S…
110258059	XM_021081029.1	1860	2	0.000128326	LOC110258059	XP_020948774.1//olfactory receptor 6C2-like [Sus scrofa]
110257977	XM_021080995.1	897	6.03	0.000949615	LOC110257977	XP_020936654.1//double-stranded RNA-specific adenosine deaminase-like, partial [Sus scrofa]
110257974	XM_021080993.1	2990	21.04	0.000872619	LOC110257974	XP_020936652.1//uncharacterized protein LOC110257974 [Sus scrofa]
106510029	XM_021080967.1	4791	7.41	0.000179657	LOC106510029	XP_020936626.1//LOW QUALITY PROTEIN: uncharacterized protein LOC106510029 [Sus scrofa]
102166402	XM_021080962.1	4995	124.62	0.0030285	XG	XP_020936621.1//glycoprotein Xg [Sus scrofa]
110257938	XM_021080947.1	4414	63.39	0.00174524	LOC110257938	XP_020936606.1//PI-PLC X domain-containing protein 1-like [Sus scrofa]
110257937	XM_021080946.1	4011	11.71	0.000359314	LOC110257937	XP_020936605.1//arylsulfatase F-like [Sus scrofa]
110257935	XM_021080944.1	6712	8654.31	0.155609	LOC110257935	XP_020936603.1//matrix-remodeling-associated protein 5-like [Sus scrofa]
110257905	XM_021080912.1	705	1	0.000205322	LOC110257905	XP_006061809.1//PREDICTED: thymosin beta-4-like [Bubalus bubalis]
110257900	XM_021080904.1	8784	1	2.56653e-05	LOC110257900	XP_020937044.1//cytokine receptor-like factor 2 [Sus scrofa]
110255319	XM_021080887.1	1350	63.17	0.00615967	DHRSX	XP_020936546.1//dehydrogenase/reductase SDR family member on chromosome X [Sus scrofa]
100151799	XM_021080857.1	4763	1.16	2.56653e-05	AWAT2	XP_020936516.1//LOW QUALITY PROTEIN: acyl-CoA wax alcohol acyltransferase 2 [Sus scrofa]
100517796	XM_021080829.1,XM_021080830.1,XM_021080831.1	6585.95	523	0.00959881	TAB3	XP_020936488.1//TGF-beta-activated kinase 1 and MAP3K7-binding protein 3 [Sus scrofa]
110255250	XM_021080823.1	2727	4	0.000179657	LOC110255250	XP_007462975.1//PREDICTED: uncharacterized protein MGC39606-like [Lipotes vexillifer]
100519939	XM_021080822.1	2168	2	0.000128326	LOC100519939	XP_006042612.1//PREDICTED: uncharacterized protein MGC39606-like [Bubalus bubalis]
102166396	XM_021080812.1,XM_021080813.1,XM_021080814.1,XM_021080815.1	4345.73	277	0.00777658	ZNF449	XP_012354671.1//PREDICTED: zinc finger protein with KRAB and SCAN domains 7 isoform X1 [Nomascus leucogenys]
102163905	XM_021080808.1,XM_021080809.1,XM_021080810.1	4030	2	5.13306e-05	SATL1	XP_020936468.1//spermidine/spermine N(1)-acetyltransferase-like protein 1 isoform X2 [Sus scrofa];XP_020936469.1//spermidine/spermine N(1)-acetyltransferase-like protein 1 isoform X3 [Sus scrofa];XP_020936467.1//spermidine/spermine N(1)-acetyltransferase-like protein 1 isoform X1 [Sus scrofa]
100511797	XM_021080806.1	1517	2	0.000179657	MCTS1	XP_020936465.1//malignant T-cell-amplified sequence 1 [Sus scrofa]
100526026	XM_021080762.1	1791	591	0.0422964	TSPAN7	XP_537996.1//tetraspanin-7 [Canis lupus familiaris]
102159115	XM_021080754.1	2079	2701	0.164617	ATP6AP1	XP_020936413.1//V-type proton ATPase subunit S1 [Sus scrofa]
100622411	XM_021080741.1,XM_021080743.1	2576	6	0.000282318	TKTL1	XP_014687997.1//PREDICTED: transketolase-like protein 1 [Equus asinus]
100520772	XM_021080701.1,XM_021080702.1	2263.02	798	0.0444266	SH3BGRL	XP_004407393.1//PREDICTED: SH3 domain-binding glutamic acid-rich-like protein [Odobenus rosmarus divergens];XP_020936360.1//SH3 domain-binding glutamic acid-rich-like protein isoform X1 [Sus scrofa]
100623249	XM_021080700.1	3404	123	0.00446576	HMGN5	XP_020936359.1//high mobility group nucleosome-binding domain-containing protein 5 [Sus scrofa]
100525092	XM_021080691.1,XM_021080692.1,XM_021080693.1,XM_021080694.1,XM_021080695.1,XM_021080696.1,XM_021080697.1,XM_021080698.1,XM_021080699.1	6433.02	295	0.0055437	PHKA1	XP_014334878.1//PREDICTED: phosphorylase b kinase regulatory subunit alpha, skeletal muscle isoform isoform X6 [Bos mutus];XP_014334876.1//PREDICTED: phosphorylase b kinase regulatory subunit alpha, skeletal muscle isoform isoform X2 [Bos mutus];XP_014650372.1//PREDICTED: phosphorylase b kinase regulatory subunit alpha, skeletal muscle isoform isoform X3 [Ceratotherium simum simum];XP_020727321.1…
110257828	XM_021080577.1,XM_021080578.1,XM_021080579.1,XM_021080580.1,XM_021080581.1	3386.62	48	0.00174524	LOC110257828	XP_004443423.2//PREDICTED: uncharacterized protein LOC101401292 [Ceratotherium simum simum];XP_020936237.1//uncharacterized protein LOC110257828 isoform X2 [Sus scrofa];XP_020936236.1//integrator complex subunit 6 homolog isoform X1 [Sus scrofa]
102166485	XM_021080571.1,XM_021080572.1	9023.11	486	0.00646765	POLA1	XP_018874429.1//PREDICTED: DNA polymerase alpha catalytic subunit [Gorilla gorilla gorilla];XP_007107102.1//PREDICTED: DNA polymerase alpha catalytic subunit isoform X1 [Physeter catodon]
110257823	XM_021080570.1	2766	1	5.13306e-05	LOC110257823	XP_020936229.1//uncharacterized protein LOC110257823 [Sus scrofa]
100627608	XM_021080554.1	1143	1	0.000128326	LOC100627608	XP_020936213.1//protein SSX1-like [Sus scrofa]
100517800	XM_021080529.1	2646	5	0.000230987	LOC100517800	XP_005674080.2//proline-rich proteoglycan 2 isoform X1 [Sus scrofa]
102165426	XM_021080528.1	1528	1	7.69958e-05	SMIM9	XP_020936187.1//small integral membrane protein 9 [Sus scrofa]
110257816	XM_021080523.1	2308	5.79	0.000307983	LOC110257816	XP_020935542.1//PWWP domain-containing protein MUM1L1-like [Sus scrofa]
100521877	XM_021080519.1,XM_021080520.1,XM_021080890.1	2283.7	338	0.018633	PUDP	XP_020936549.1//pseudouridine-5'-phosphatase isoform X1, partial [Sus scrofa];XP_020936178.1//pseudouridine-5'-phosphatase isoform X2 [Sus scrofa];XP_020936179.1//pseudouridine-5'-phosphatase isoform X3 [Sus scrofa]
100156438	XM_021080512.1,XM_021080513.1,XM_021080514.1	3021	77	0.00315683	FANCB	XP_020936171.1//Fanconi anemia group B protein [Sus scrofa]
102162245	XM_021080506.1	5379	103	0.00233554	RTL9	XP_020936165.1//retrotransposon gag domain-containing protein 1 [Sus scrofa]
100512880	XM_021080476.1,XM_021080477.1,XM_021080478.1	5516.82	2151	0.0472754	IDS	XP_020936136.1//iduronate 2-sulfatase isoform X2 [Sus scrofa];XP_010996083.1//PREDICTED: iduronate 2-sulfatase [Camelus dromedarius];XP_020936137.1//iduronate 2-sulfatase isoform X3 [Sus scrofa]
100625846	XM_021080458.1,XM_021080459.1	2065.73	228	0.0139876	HDAC8	XP_020936118.1//histone deacetylase 8 isoform X2 [Sus scrofa];XP_020936117.1//histone deacetylase 8 isoform X1 [Sus scrofa]
100513513	XM_021080453.1,XM_021080454.1,XM_021080455.1	4148	102	0.00300284	SLC16A2	XP_020936112.1//monocarboxylate transporter 8 isoform X1 [Sus scrofa];XP_020752032.1//monocarboxylate transporter 8 [Odocoileus virginianus texanus]
110257790	XM_021080420.1,XM_021080421.1	5523	665	0.0146035	WDR44	XP_020936079.1//WD repeat-containing protein 44 isoform X1 [Sus scrofa]
100524182	XM_021080387.1,XM_021080388.1	7950	297.22	0.00449142	SLC9A7	XP_020936046.1//sodium/hydrogen exchanger 7 isoform X1 [Sus scrofa];XP_020936047.1//sodium/hydrogen exchanger 7 isoform X2 [Sus scrofa]
110257779	XM_021080353.1	4357	64	0.00179657	SPIN4	XP_020936012.1//spindlin-4 [Sus scrofa]
102163579	XM_021080298.1	3649	3	0.000102661	KLHL34	XP_020935957.1//kelch-like protein 34 [Sus scrofa]
100621048	XM_021080277.1	1257	3	0.000307983	GCNA	XP_020935936.1//acidic repeat-containing protein [Sus scrofa]
110257763	XM_021080275.1	4394	21	0.000590301	MAGEE2	XP_020935934.1//melanoma-associated antigen E2 [Sus scrofa]
100623332	XM_021080265.1,XM_021080266.1	1705	1	7.69958e-05	LOC100623332	XP_020935924.1//melanoma-associated antigen B16-like [Sus scrofa]
110257759	XM_021080234.1	2381	416.85	0.0219695	LOC110257759	ACF20333.1//putative gag-pol polyprotein [Sus scrofa]
100156285	XM_021080221.1	3203	1	5.13306e-05	LOC100156285	XP_020935880.1//melanoma-associated antigen 10-like [Sus scrofa]
100153087	XM_021080220.1	2229	19	0.00107794	LOC100153087	XP_020935879.1//nuclear RNA export factor 2 [Sus scrofa]
100514745	XM_021080219.1	7122	1	2.56653e-05	CACNA1F	XP_020935878.1//LOW QUALITY PROTEIN: voltage-dependent L-type calcium channel subunit alpha-1F [Sus scrofa]
110257751	XM_021080211.1	5207	60	0.00141159	CXHXorf67	XP_020935870.1//uncharacterized protein CXorf67 homolog [Sus scrofa]
110257750	XM_021080208.1	3725	26	0.000846954	LOC110257750	XP_020935867.1//uncharacterized protein LOC110257750 [Sus scrofa]
100518589	XM_021080193.1	8148	4	5.13306e-05	KIAA1210	XP_020935852.1//uncharacterized protein KIAA1210 homolog [Sus scrofa]
110257743	XM_021080187.1	2935	2267.66	0.0958855	L1TD1	ABR01161.1//transposase [Sus scrofa]
100621771	XM_021080179.1	3114	87.29	0.00346481	LOC100621771	XP_006210253.1//PREDICTED: arylsulfatase F [Vicugna pacos]
102167889	XM_021080156.1	4667	1	2.56653e-05	LOC102167889	XP_020935815.1//LOW QUALITY PROTEIN: E3 ubiquitin-protein ligase RNF168 [Sus scrofa]
110255263	XM_021080137.1	1521	2354.91	0.201524	CXH4orf3	XP_020935796.1//uncharacterized protein C4orf3 homolog [Sus scrofa]
100627139	XM_021080129.1	2951	2	7.69958e-05	ARX	XP_012370241.1//PREDICTED: homeobox protein ARX isoform X1 [Octodon degus]
100622674	XM_021080128.1	6754	13	0.000230987	IRS4	XP_020935787.1//insulin receptor substrate 4 [Sus scrofa]
100515642	XM_021080116.1,XM_021080117.1,XM_021080118.1,XM_021080119.1,XM_021080120.1	5091	4	0.000102661	PRRG3	XP_020935775.1//transmembrane gamma-carboxyglutamic acid protein 3 isoform X1 [Sus scrofa]
106506966	XM_021080073.1,XM_021080074.1,XM_021080075.1	2585.76	8.1	0.000384979	LOC106506966	XP_020935733.1//uncharacterized protein LOC106506966 isoform X2 [Sus scrofa];XP_020935734.1//uncharacterized protein LOC106506966 isoform X3 [Sus scrofa];XP_020935732.1//uncharacterized protein LOC106506966 isoform X1 [Sus scrofa]
100622362	XM_021080072.1	2574	29	0.00141159	EFHC2	XP_020935731.1//EF-hand domain-containing family member C2 [Sus scrofa]
100515596	XM_021080059.1	6333	42.24	0.000795624	MPC1L	XP_020935718.1//mitochondrial pyruvate carrier 1-like protein [Sus scrofa]
100524780	XM_021080043.1,XM_021080044.1,XM_021080045.1,XM_021080046.1,XM_021080047.1	4418.57	625	0.0172727	ARHGAP6	XP_020935703.1//rho GTPase-activating protein 6 isoform X2 [Sus scrofa];XP_020935705.1//rho GTPase-activating protein 6 isoform X4 [Sus scrofa];XP_020935702.1//rho GTPase-activating protein 6 isoform X1 [Sus scrofa];XP_020935704.1//rho GTPase-activating protein 6 isoform X3 [Sus scrofa]
100520165	XM_021080001.1,XM_021080002.1,XM_021080003.1,XM_021080004.1,XM_021080005.1,XM_021080006.1	5186.15	286	0.00669864	TMEM164	XP_012307149.1//transmembrane protein 164 isoform X3 [Aotus nancymaae];BAE38805.1//unnamed protein product, partial [Mus musculus];XP_020935660.1//transmembrane protein 164 isoform X1 [Sus scrofa];XP_020935663.1//transmembrane protein 164 isoform X2 [Sus scrofa]
106507056	XM_021079971.1,XM_021079972.1	6455.11	352	0.00659598	ZNF275	XP_012397990.1//PREDICTED: zinc finger protein 91-like [Sarcophilus harrisii]
100624619	XM_021079969.1,XM_021079970.1	3269.77	1542	0.0582088	EFNB1	XP_020935629.1//ephrin-B1 isoform X2 [Sus scrofa];XP_020935628.1//ephrin-B1 isoform X1 [Sus scrofa]
100524840	XM_021079961.1,XM_021079962.1	4144.86	221	0.00651898	KLHL4	XP_020935621.1//kelch-like protein 4 isoform X2 [Sus scrofa];XP_020935620.1//kelch-like protein 4 isoform X1 [Sus scrofa]
100736603	XM_021079959.1	1299	945.31	0.0963988	LOC100736603	XP_014695427.1//PREDICTED: protein FAM127-like [Equus asinus]
100621378	XM_021079956.1,XM_021079957.1	3296	15.37	0.000564636	TREX2	XP_020935615.1//three prime repair exonuclease 2 [Sus scrofa]
100627578	XM_021079943.1	830	38.67	0.00662164	BEX4	XP_019774694.1//PREDICTED: uncharacterized protein LOC101320699 [Tursiops truncatus]
110257710	XM_021079941.1,XM_021079942.1	999	8.28	0.00112927	LOC110257710	XP_020935601.1//protein BEX2-like isoform X2 [Sus scrofa];XP_020935600.1//protein BEX2-like isoform X1 [Sus scrofa]
100516531	XM_021079898.1,XM_021079899.1	3747.14	472	0.0154505	SYTL4	XP_020935557.1//synaptotagmin-like protein 4 [Sus scrofa]
100518409	XM_021079896.1,XM_021079897.1	4444.89	46	0.0012576	GAB3	XP_020935556.1//GRB2-associated-binding protein 3 isoform X2 [Sus scrofa];XP_020935555.1//GRB2-associated-binding protein 3 isoform X1 [Sus scrofa]
100622133	XM_021079892.1	2139	334	0.0197366	VGLL1	XP_020935551.1//transcription cofactor vestigial-like protein 1 [Sus scrofa]
100622043	XM_021079891.1	3551	867	0.0300284	HTATSF1	XP_020935550.1//LOW QUALITY PROTEIN: HIV Tat-specific factor 1 [Sus scrofa]
100514558	XM_021079890.1	2629	191	0.00905984	TMEM185A	XP_012027822.1//PREDICTED: transmembrane protein 185A isoform X3 [Ovis aries musimon]
110257704	XM_021079886.1	2793	4	0.000179657	LOC110257704	XP_020935545.1//collagen alpha-1(III) chain-like [Sus scrofa]
110257701	XM_021079883.1	1863	1.21	7.69958e-05	LOC110257701	XP_020935542.1//PWWP domain-containing protein MUM1L1-like [Sus scrofa]
102158723	XM_021079873.1	1556	10.28	0.000846954	LOC102158723	XP_020935532.1//uncharacterized protein LOC102158723 [Sus scrofa]
100153591	XM_021079870.1	1857	65	0.00446576	SMIM10	XP_020935529.1//small integral membrane protein 10 [Sus scrofa]
106508237	XM_021079858.1	875	1	0.000153992	LOC106508237	XP_020935517.1//uncharacterized protein LOC106508237 [Sus scrofa]
102166713	XM_021079854.1	2522	312.64	0.0155018	ARMCX5	XP_020935513.1//LOW QUALITY PROTEIN: armadillo repeat-containing X-linked protein 5 [Sus scrofa]
110257685	XM_021079853.1	741	1.02	0.000205322	LOC110257685	XP_020935512.1//uncharacterized protein LOC110257685 [Sus scrofa]
106508230	XM_021079838.1	3019	3	0.000128326	LOC106508230	XP_020935497.1//uncharacterized protein LOC106508230 [Sus scrofa]
100628142	XM_021079832.1	2467	214	0.0108564	TBC1D25	XP_020935491.1//TBC1 domain family member 25 [Sus scrofa]
110257666	XM_021079831.1	3331	1982	0.0734027	UBQLN2	XP_020935490.1//ubiquilin-2 [Sus scrofa]
100624032	XM_021079790.1,XM_021079791.1	2105.72	258	0.0155018	LOC100624032	XP_014682260.1//PREDICTED: arylsulfatase D isoform X3 [Equus asinus];XP_014682259.1//PREDICTED: arylsulfatase D isoform X2 [Equus asinus]
110257657	XM_021079705.1	850	3	0.00048764	GLOD5	XP_020935364.1//glyoxalase domain-containing protein 5 [Sus scrofa]
102165056	XM_021079697.1,XM_021079698.1	4864.22	833	0.0208402	MBTPS2	XP_020935357.1//membrane-bound transcription factor site-2 protease isoform X2 [Sus scrofa];XP_020935356.1//membrane-bound transcription factor site-2 protease isoform X1 [Sus scrofa]
106504268	XM_021079692.1,XM_021079693.1	5493.81	569	0.0125503	PRKX	XP_020935351.1//cAMP-dependent protein kinase catalytic subunit PRKX [Sus scrofa]
100627401	XM_021079666.1	561	6426.77	1.80465	RPL36A	XP_020935325.1//60S ribosomal protein L36a [Sus scrofa]
100627585	XM_021079664.1,XM_021079665.1	2401.95	1192	0.062264	HNRNPH2	EDL20387.1//heterogeneous nuclear ribonucleoprotein H2, isoform CRA_b, partial [Mus musculus]
100153052	XM_021079653.1	1814	2867	0.202396	SMS	XP_011995680.1//PREDICTED: spermine synthase isoform X2 [Ovis aries musimon]
106506163	XM_021079626.1	5692	1	2.56653e-05	LOC106506163	XP_020935285.1//uncharacterized protein LOC106506163 [Sus scrofa]
106504240	XM_021079624.1,XM_021079625.1	1374	3	0.000282318	LOC106504240	XP_020935283.1//melanoma-associated antigen 10-like [Sus scrofa]
110257626	XM_021079345.1,XM_021079346.1,XM_021079347.1,XM_021079348.1	3032.22	96	0.00392679	VOPP1	XP_020935005.1//vesicular, overexpressed in cancer, prosurvival protein 1 isoform X2 [Sus scrofa];XP_020935007.1//vesicular, overexpressed in cancer, prosurvival protein 1 isoform X4 [Sus scrofa];XP_020935006.1//vesicular, overexpressed in cancer, prosurvival protein 1 isoform X3 [Sus scrofa];XP_020935004.1//vesicular, overexpressed in cancer, prosurvival protein 1 isoform X1 [Sus scrofa]
100620078	XM_021079342.1,XM_021079343.1,XM_021079344.1	4296.53	484	0.0137566	LANCL2	XP_020935001.1//lanC-like protein 2 isoform X1 [Sus scrofa];XP_020935003.1//lanC-like protein 2 isoform X3 [Sus scrofa];XP_020935002.1//lanC-like protein 2 isoform X2 [Sus scrofa]
100217399	XM_021079326.1	2935	4.79	0.000205322	NPSR1	XP_020934985.1//LOW QUALITY PROTEIN: neuropeptide S receptor [Sus scrofa]
100516165	XM_021079291.1,XM_021079293.1,XM_021079294.1	3485.9	5370.35	0.189666	TAX1BP1	XP_020934952.1//tax1-binding protein 1 isoform X2 [Sus scrofa];XP_020934953.1//tax1-binding protein 1 isoform X3 [Sus scrofa];XP_020934950.1//tax1-binding protein 1 isoform X1 [Sus scrofa]
110257623	XM_021079290.1	1149	74	0.00867486	LOC110257623	XP_020934949.1//uncharacterized protein LOC110257623 [Sus scrofa]
100523758	XM_021079288.1,XM_021079289.1	5288.2	559	0.0128326	ZNF800	XP_006910613.1//PREDICTED: zinc finger protein 800 isoform X1 [Pteropus alecto];XP_006910614.1//PREDICTED: zinc finger protein 800 isoform X2 [Pteropus alecto]
100621338	XM_021079235.1	3901	701	0.0220208	BMT2	XP_004741995.2//PREDICTED: probable methyltransferase BTM2 homolog [Mustela putorius furo]
100516656	XM_021079217.1	1926	1449	0.0958855	HIBADH	XP_020934876.1//3-hydroxyisobutyrate dehydrogenase, mitochondrial [Sus scrofa]
100526087	XM_021079191.1	3498	1	2.56653e-05	PRSS58	XP_020934850.1//LOW QUALITY PROTEIN: serine protease 58 [Sus scrofa]
110257618	XM_021079190.1	764	1	0.000179657	LOC110257618	XP_020934849.1//uncharacterized protein LOC110257618 [Sus scrofa]
106506774	XM_021079176.1	2890	1286	0.0552573	BPGM	XP_020934835.1//bisphosphoglycerate mutase [Sus scrofa]
110257605	XM_021079112.1	2017	57.61	0.0036188	LRRC61	XP_020934771.1//leucine-rich repeat-containing protein 61 [Sus scrofa]
102160115	XM_021079096.1,XM_021079097.1,XM_021079098.1	6502.99	41	0.000769958	MGAM	XP_020934755.1//maltase-glucoamylase, intestinal [Sus scrofa]
110257597	XM_021079057.1	831	1	0.000179657	LOC110257597	XP_020934716.1//uncharacterized protein LOC110257597 [Sus scrofa]
100519456	XM_021079046.1	999	18	0.00248953	HOXA7	XP_019495415.1//PREDICTED: homeobox protein Hox-A7 [Hipposideros armiger]
100737248	XM_021079024.1,XM_021079025.1,XM_021079026.1,XM_021079027.1	5632.09	111	0.00238687	WDR60	XP_020934684.1//WD repeat-containing protein 60 isoform X2 [Sus scrofa];XP_020934683.1//WD repeat-containing protein 60 isoform X1 [Sus scrofa];XP_020741831.1//WD repeat-containing protein 60 isoform X2 [Odocoileus virginianus texanus]
110257587	XM_021079023.1	1574	16	0.00130893	LOC110257587	XP_014392325.1//PREDICTED: small integral membrane protein 15-like [Myotis brandtii]
110257586	XM_021079022.1	1325	4	0.000410644	LOC110257586	XP_020934681.1//olfactory receptor 10AC1-like [Sus scrofa]
100516477	XM_021079021.1	1788	30	0.00215588	ASZ1	XP_020934680.1//ankyrin repeat, SAM and basic leucine zipper domain-containing protein 1 [Sus scrofa]
100517203	XM_021078993.1,XM_021078994.1,XM_021078996.1,XM_021078997.1,XM_021078998.1,XM_021078999.1,XM_021079000.1	2988.34	311	0.0129096	NRF1	XP_013358732.1//PREDICTED: nuclear respiratory factor 1 isoform X3 [Chinchilla lanigera];XP_010802767.1//PREDICTED: nuclear respiratory factor 1 isoform X4 [Bos taurus];XP_010631791.1//PREDICTED: nuclear respiratory factor 1 isoform X1 [Fukomys damarensis];XP_013358730.1//PREDICTED: nuclear respiratory factor 1 isoform X1 [Chinchilla lanigera]
100514884	XM_021078947.1	3198	1	5.13306e-05	ANKRD7	XP_020934606.1//LOW QUALITY PROTEIN: ankyrin repeat domain-containing protein 7 [Sus scrofa]
110257573	XM_021078942.1	4213	8	0.000230987	LOC110257573	XP_020934601.1//uncharacterized protein LOC110257573 [Sus scrofa]
100620243	XM_021078937.1,XM_021078938.1,XM_021078939.1,XM_021078940.1,XM_021078941.1	12888.3	804	0.00744293	PLXNA4	XP_020934596.1//plexin-A4 [Sus scrofa]
110257571	XM_021078928.1,XM_021078929.1	3072	12	0.00048764	LOC110257571	XP_020934587.1//uncharacterized protein LOC110257571 [Sus scrofa]
110257570	XM_021078927.1	3306	114	0.00426044	LOC110257570	XP_007184736.1//PREDICTED: protein FAM115C-like [Balaenoptera acutorostrata scammoni]
106508189	XM_021078914.1,XM_021078915.1,XM_021078916.1	1790	17	0.00120627	GIMAP7	XP_020934573.1//GTPase IMAP family member 7 [Sus scrofa]
100511357	XM_021078907.1	2509	3	0.000153992	C18H7orf34	XP_020934566.1//uncharacterized protein C7orf34 homolog [Sus scrofa]
100621559	XM_021078901.1	965	3	0.00043631	LOC100621559	XP_020934560.1//T-cell receptor beta-1 chain C region [Sus scrofa]
106508706	XM_021078899.1,XM_021078900.1	3163	13	0.000513306	LOC106508706	XP_020934558.1//uncharacterized protein LOC106508706 [Sus scrofa]
100511727	XM_021078871.1,XM_021078872.1,XM_021078873.1,XM_021078874.1,XM_021078875.1,XM_021078876.1,XM_021078877.1,XM_021078878.1,XM_021078879.1,XM_021078880.1,XM_021078881.1,XM_021078882.1,XM_021078883.1,XM_021078884.1,XM_021078885.1,XM_021078886.1,XM_021078887.1,XM_021078888.1,XM_021078889.1,XM_021078890.1,XM_021078891.1,XM_021078892.1,XM_021078893.1,XM_021078894.1	5538.23	139.11	0.00305417	EPHB6	XP_020934537.1//ephrin type-B receptor 6 isoform X2 [Sus scrofa];XP_020934530.1//ephrin type-B receptor 6 isoform X1 [Sus scrofa]
106506836	XM_021078834.1,XM_021078835.1,XM_021078836.1	3897	2	5.13306e-05	LOC106506836	XP_020934493.1//uncharacterized protein LOC106506836 isoform X1 [Sus scrofa];XP_020934494.1//uncharacterized protein LOC106506836 isoform X2 [Sus scrofa];XP_020934495.1//uncharacterized protein LOC106506836 isoform X3 [Sus scrofa]
100625903	XM_021078832.1,XM_021078833.1	3875.02	814	0.0257423	SKAP2	XP_020934492.1//src kinase-associated phosphoprotein 2 isoform X2 [Sus scrofa]
100516122	XM_021078825.1	4576	14.43	0.000384979	CPA4	XP_020934484.1//carboxypeptidase A4 [Sus scrofa]
100519990	XM_021078813.1,XM_021078814.1	3802	7	0.000230987	FAM71F1	XP_020934472.1//protein FAM71F1 [Sus scrofa]
100512382	XM_021078791.1	5570	55	0.00120627	KCND2	XP_020934450.1//potassium voltage-gated channel subfamily D member 2 [Sus scrofa]
100625277	XM_021078788.1,XM_021078790.1	1233	324	0.0350331	UPP1	XP_020934447.1//uridine phosphorylase 1 [Sus scrofa]
100519751	XM_021078778.1,XM_021078779.1,XM_021078780.1,XM_021078781.1	1946	4	0.000256653	SVOPL	XP_020934439.1//putative transporter SVOPL isoform X2 [Sus scrofa];XP_020934437.1//putative transporter SVOPL isoform X1 [Sus scrofa]
100622832	XM_021078767.1,XM_021078768.1,XM_021078769.1,XM_021078770.1,XM_021078772.1,XM_021078773.1	3773.32	534	0.0173754	CNOT4	XP_020934427.1//CCR4-NOT transcription complex subunit 4 isoform X2 [Sus scrofa];XP_020934428.1//CCR4-NOT transcription complex subunit 4 isoform X3 [Sus scrofa];XP_020934426.1//CCR4-NOT transcription complex subunit 4 isoform X1 [Sus scrofa];XP_020934429.1//CCR4-NOT transcription complex subunit 4 isoform X4 [Sus scrofa];EDL13670.1//CCR4-NOT transcription complex, subunit 4, isoform CRA_a, parti…
100623682	XM_021078747.1	16910	2	2.56653e-05	SSPO	XP_020934406.1//SCO-spondin [Sus scrofa]
110257527	XM_021078744.1	513	1	0.000307983	C18H7orf71	XP_020934403.1//putative uncharacterized protein C7orf71 homolog [Sus scrofa]
100523579	XM_021078737.1	1477	1	7.69958e-05	PAX4	XP_020934396.1//paired box protein Pax-4 [Sus scrofa]
100516306	XM_021078736.1	1299	1	0.000102661	CPA2	XP_020934395.1//LOW QUALITY PROTEIN: carboxypeptidase A2 [Sus scrofa]
100524057	XM_021078729.1,XM_021078730.1,XM_021078731.1	3601.63	5	0.000179657	STK31	XP_020934388.1//serine/threonine-protein kinase 31 isoform X1 [Sus scrofa];XP_016015089.1//PREDICTED: serine/threonine-protein kinase 31 isoform X2 [Rousettus aegyptiacus];XP_020934390.1//serine/threonine-protein kinase 31 isoform X3 [Sus scrofa]
100516654	XM_021078727.1,XM_021078728.1	1961	348	0.0225854	ZC3HC1	XP_020934386.1//nuclear-interacting partner of ALK isoform X1 [Sus scrofa];XP_020934387.1//nuclear-interacting partner of ALK isoform X2 [Sus scrofa]
100520873	XM_021078709.1,XM_021078710.1	2342.02	1086	0.0582858	IMPDH1	XP_020934368.1//inosine-5'-monophosphate dehydrogenase 1 isoform X1 [Sus scrofa]
100628057	XM_021078708.1	2797	338	0.0150399	RBM28	XP_020934367.1//RNA-binding protein 28 [Sus scrofa]
100623997	XM_021078677.1,XM_021078678.1	3887.17	630	0.0198649	NCAPG2	XP_007165534.1//PREDICTED: condensin-2 complex subunit G2 isoform X1 [Balaenoptera acutorostrata scammoni];XP_004281284.1//PREDICTED: condensin-2 complex subunit G2 [Orcinus orca]
100512448	XM_021078658.1	1918	2161	0.143623	LOC100512448	XP_011968542.1//PREDICTED: histone H2A.V isoform X2 [Ovis aries musimon]
100516166	XM_021078635.1,XM_021078636.1,XM_021078637.1,XM_021078638.1,XM_021078640.1,XM_021078641.1,XM_021078642.1,XM_021078643.1,XM_021078644.1,XM_021078645.1,XM_021078646.1,XM_021078647.1,XM_021078648.1,XM_021078649.1,XM_021078650.1	1999	2	0.000128326	CAMK2B	XP_020934301.1//calcium/calmodulin-dependent protein kinase type II subunit beta isoform X7 [Sus scrofa];XP_020934302.1//calcium/calmodulin-dependent protein kinase type II subunit beta isoform X8 [Sus scrofa];XP_020934294.1//calcium/calmodulin-dependent protein kinase type II subunit beta isoform X1 [Sus scrofa];XP_020934307.1//calcium/calmodulin-dependent protein kinase type II subunit beta iso…
100521592	XM_021078634.1	3366	22	0.000795624	LRRC4	XP_020934293.1//leucine-rich repeat-containing protein 4 [Sus scrofa]
100521760	XM_021078633.1	3536	4593	0.159818	SND1	BAD92747.1//EBNA-2 co-activator variant, partial [Homo sapiens]
100738688	XM_021078631.1	2714	851	0.0390625	HERPUD2	XP_020934290.1//homocysteine-responsive endoplasmic reticulum-resident ubiquitin-like domain member 2 protein [Sus scrofa]
100621300	XM_021078627.1,XM_021078628.1	3555.83	318	0.0110104	PAXIP1	XP_020934287.1//PAX-interacting protein 1 isoform X2 [Sus scrofa];XP_020934286.1//PAX-interacting protein 1 isoform X1 [Sus scrofa]
100514435	XM_021078602.1,XM_021078603.1,XM_021078604.1,XM_021078605.1,XM_021078606.1,XM_021078607.1	1806.7	38	0.00269485	RAB19	XP_020934261.1//ras-related protein Rab-19 isoform X1 [Sus scrofa];XP_008525015.1//PREDICTED: ras-related protein Rab-19 isoform X1 [Equus przewalskii];XP_020934264.1//ras-related protein Rab-19 isoform X2 [Sus scrofa]
100520812	XM_021078561.1,XM_021078562.1	5561	3	7.69958e-05	CLCN1	XP_020934221.1//chloride channel protein 1 isoform X2 [Sus scrofa];XP_020934220.1//chloride channel protein 1 isoform X1 [Sus scrofa]
100627515	XM_021078550.1,XM_021078551.1,XM_021078552.1,XM_021078553.1,XM_021078554.1	10781.2	412	0.00456842	HIPK2	XP_020934212.1//homeodomain-interacting protein kinase 2 isoform X4 [Sus scrofa];XP_020934211.1//homeodomain-interacting protein kinase 2 isoform X3 [Sus scrofa];XP_020934213.1//homeodomain-interacting protein kinase 2 isoform X5 [Sus scrofa];XP_020934210.1//homeodomain-interacting protein kinase 2 isoform X2 [Sus scrofa];XP_020934209.1//homeodomain-interacting protein kinase 2 isoform X1 [Sus sc…
100621897	XM_021078536.1	1709	221	0.0166568	STK17A	XP_020934195.1//serine/threonine-protein kinase 17A [Sus scrofa]
100518587	XM_021078395.1	3814	4828.93	0.155326	TOP1	XP_020934054.1//DNA topoisomerase 1 [Sus scrofa]
110257499	XM_021078376.1	1926	213.72	0.0141416	TNFRSF6B	XP_020934035.1//tumor necrosis factor receptor superfamily member 6B [Sus scrofa]
100625315	XM_021078372.1,XM_021078373.1,XM_021078374.1	1996.82	488.45	0.0310806	ZGPAT	XP_020934031.1//zinc finger CCCH-type with G patch domain-containing protein [Sus scrofa]
106506652	XM_021078362.1	2605	2	0.000102661	LOC106506652	XP_004273019.1//PREDICTED: putative testis-specific Y-encoded-like protein 3 [Orcinus orca]
102167168	XM_021078352.1,XM_021078353.1,XM_021078355.1,XM_021078356.1	2856	316	0.0137566	FASTKD5	XP_020934011.1//FAST kinase domain-containing protein 5, mitochondrial [Sus scrofa]
100736939	XM_021078327.1	1789	6	0.00043631	MROH8	XP_020933986.1//protein MROH8 [Sus scrofa]
106504082	XM_021078323.1,XM_021078324.1,XM_021078325.1,XM_021078326.1	3285.45	506	0.019018	TUSC3	XP_008061460.1//tumor suppressor candidate 3 isoform X2 [Carlito syrichta];XP_011843732.1//PREDICTED: tumor suppressor candidate 3 isoform X1 [Mandrillus leucophaeus];XP_017194426.1//PREDICTED: tumor suppressor candidate 3 isoform X1 [Oryctolagus cuniculus]
102165279	XM_021078321.1,XM_021078322.1	2690	1	5.13306e-05	LOC102165279	XP_020933980.1//transcription initiation factor TFIID subunit 4-like [Sus scrofa]
100152268	XM_021078264.1	3495	1	2.56653e-05	C17H20orf173	XP_020933923.1//uncharacterized protein C20orf173 homolog [Sus scrofa]
100621636	XM_021078253.1	1930	894	0.0590301	ABHD12	XP_020933912.1//monoacylglycerol lipase ABHD12 [Sus scrofa]
100621536	XM_021078252.1	5240	335	0.00775091	PYGB	XP_004474694.1//PREDICTED: glycogen phosphorylase, brain form [Dasypus novemcinctus]
100152967	XM_021078250.1	3800	1	2.56653e-05	SEL1L2	XP_020933909.1//protein sel-1 homolog 2 [Sus scrofa]
110257489	XM_021078237.1	2265	606	0.0336985	SLC17A9	XP_020933896.1//solute carrier family 17 member 9 [Sus scrofa]
110257487	XM_021078227.1	3990	243.71	0.0074686	COL9A3	XP_015212322.1//PREDICTED: collagen alpha-3(IX) chain-like isoform X2 [Lepisosteus oculatus]
110257484	XM_021078221.1,XM_021078222.1	3312	1	2.56653e-05	LOC110257484	XP_020933880.1//uncharacterized protein LOC110257484 [Sus scrofa]
110257483	XM_021078219.1,XM_021078220.1	1477.9	545.35	0.0481737	ADRM1	XP_020933878.1//proteasomal ubiquitin receptor ADRM1 isoform X1 [Sus scrofa];XP_003787809.2//PREDICTED: proteasomal ubiquitin receptor ADRM1 [Otolemur garnettii]
100626561	XM_021078211.1,XM_021078212.1	4870.01	345	0.00862353	SS18L1	XP_020933871.1//calcium-responsive transactivator isoform X2 [Sus scrofa];XP_020933870.1//calcium-responsive transactivator isoform X1 [Sus scrofa]
100626826	XM_021078207.1,XM_021078208.1	2564.06	522	0.02546	LSM14B	XP_020933867.1//protein LSM14 homolog B isoform X2 [Sus scrofa];XP_020933866.1//protein LSM14 homolog B isoform X1 [Sus scrofa]
100626354	XM_021078205.1,XM_021078206.1	5582	3	7.69958e-05	CDH4	XP_019281922.1//PREDICTED: cadherin-4 [Panthera pardus];XP_002830539.1//PREDICTED: cadherin-4, partial [Pongo abelii]
110257477	XM_021078197.1	825	38.67	0.00667297	LOC110257477	XP_020933856.1//uncharacterized protein LOC110257477 [Sus scrofa]
110257475	XM_021078194.1	1387	1	0.000102661	TP53TG5	XP_020933853.1//TP53-target gene 5 protein [Sus scrofa]
100526085	XM_021078142.1,XM_021078143.1,XM_021078144.1,XM_021078145.1	2140.74	341	0.0201472	HCK	XP_021037159.1//tyrosine-protein kinase HCK [Mus caroli];XP_007193363.1//PREDICTED: tyrosine-protein kinase HCK isoform X1 [Balaenoptera acutorostrata scammoni]
100622320	XM_021078132.1,XM_021078133.1,XM_021078135.1,XM_021078136.1,XM_021078137.1,XM_021078138.1,XM_021078139.1	8639.32	3052	0.0424247	RALGAPB	XP_020933794.1//ral GTPase-activating protein subunit beta isoform X3 [Sus scrofa];XP_020933795.1//ral GTPase-activating protein subunit beta isoform X4 [Sus scrofa];XP_020933796.1//ral GTPase-activating protein subunit beta isoform X5 [Sus scrofa];XP_020933797.1//ral GTPase-activating protein subunit beta isoform X6 [Sus scrofa];XP_020933798.1//ral GTPase-activating protein subunit beta isoform …
100737283	XM_021078065.1,XM_021078066.1	2632.84	274	0.0129866	TRIML2	XP_020933724.1//probable E3 ubiquitin-protein ligase TRIML2 [Sus scrofa]
100624468	XM_021078054.1,XM_021078055.1,XM_021078056.1,XM_021078057.1	1630.48	445	0.0352898	OSER1	XP_020933713.1//oxidative stress-responsive serine-rich protein 1 [Sus scrofa];XP_019827994.1//PREDICTED: oxidative stress-responsive serine-rich protein 1 isoform X1 [Bos indicus]
100523576	XM_021078038.1	9159	1132	0.0148345	KAT6A	XP_020933697.1//LOW QUALITY PROTEIN: histone acetyltransferase KAT6A [Sus scrofa]
100154945	XM_021078036.1,XM_021078037.1	5337.17	10390	0.236223	RRBP1	XP_020933696.1//ribosome-binding protein 1 isoform X2 [Sus scrofa];XP_020933695.1//ribosome-binding protein 1 isoform X1 [Sus scrofa]
110257456	XM_021078034.1	2066	4	0.000256653	ABHD16B	XP_020933693.1//protein ABHD16B [Sus scrofa]
100736738	XM_021077996.1,XM_021077998.1	1644.92	1697	0.133254	PDGFRL	XP_020933655.1//platelet-derived growth factor receptor-like protein isoform X1 [Sus scrofa]
100152356	XM_021077977.1	4123	2182.62	0.0647535	SERINC3	XP_020933636.1//serine incorporator 3 [Sus scrofa]
100516651	XM_021077952.1,XM_021077953.1	3778	85	0.00277185	FGL1	XP_020933611.1//fibrinogen-like protein 1 [Sus scrofa]
100155351	XM_021077901.1	947	1023.01	0.149834	C17H20orf24	XP_010973503.1//PREDICTED: uncharacterized protein C20orf24 homolog [Camelus dromedarius]
100151808	XM_021077840.1	6853	1	2.56653e-05	APCDD1L	XP_020933499.1//protein APCDD1-like [Sus scrofa]
110257413	XM_021077837.1	1941	4	0.000256653	STMN3	XP_006040774.1//PREDICTED: stathmin-3 [Bubalus bubalis]
102164658	XM_021077826.1	2857	191	0.00831555	FAM83D	XP_020933485.1//protein FAM83D [Sus scrofa]
110257409	XM_021077821.1	2001	6	0.000384979	CHRNA4	XP_020933480.1//neuronal acetylcholine receptor subunit alpha-4 [Sus scrofa]
102160003	XM_021077819.1	3733	108.75	0.00356747	LOC102160003	XP_020933478.1//LOW QUALITY PROTEIN: uncharacterized protein LOC102160003, partial [Sus scrofa]
100156973	XM_021077798.1	6347	19	0.000359314	L3MBTL1	XP_020933457.1//LOW QUALITY PROTEIN: lethal(3)malignant brain tumor-like protein 1 [Sus scrofa]
100739310	XM_021077796.1	5170	2	5.13306e-05	RIMS4	XP_015321672.1//PREDICTED: regulating synaptic membrane exocytosis protein 4 isoform X2 [Bos taurus]
100520156	XM_021077779.1	3286	705	0.0264866	SOX12	XP_020933438.1//transcription factor SOX-12 [Sus scrofa]
110257403	XM_021077778.1	1966	1	7.69958e-05	EEF1A2	XP_017736722.1//PREDICTED: elongation factor 1-alpha 2 [Rhinopithecus bieti]
102167523	XM_021077743.1,XM_021077744.1,XM_021077745.1	2879	8	0.000333649	CNBD2	XP_007101796.1//PREDICTED: cyclic nucleotide-binding domain-containing protein 2-like [Physeter catodon];XP_020933402.1//cyclic nucleotide-binding domain-containing protein 2 isoform X1 [Sus scrofa];XP_019806425.1//PREDICTED: cyclic nucleotide-binding domain-containing protein 2 isoform X1 [Tursiops truncatus]
100154844	XM_021077734.1	1887	151.22	0.0102404	LOC100154844	XP_020933947.1//heparan-alpha-glucosaminide N-acetyltransferase isoform X1 [Sus scrofa]
100153556	XM_021077733.1	3917	27	0.000846954	CDH22	XP_020933392.1//cadherin-22 [Sus scrofa]
110257398	XM_021077704.1	797	2077.95	0.37384	PPDPF	XP_013841010.2//uncharacterized protein LOC100513894 [Sus scrofa]
102163140	XM_021077696.1	3244	5	0.000179657	RBPJL	XP_020933355.1//recombining binding protein suppressor of hairless-like protein, partial [Sus scrofa]
100515285	XM_021077689.1	1697	3	0.000230987	RAD21L1	XP_020933348.1//LOW QUALITY PROTEIN: double-strand-break repair protein rad21-like protein 1 [Sus scrofa]
100517735	XM_021077676.1	1303	14.62	0.00148859	LOC100517735	XP_020933335.1//chondroitin sulfate N-acetylgalactosaminyltransferase 1 [Sus scrofa]
110257386	XM_021077669.1,XM_021077670.1	1282	1	0.000102661	LKAAEAR1	XP_020933328.1//protein LKAAEAR1 isoform X1 [Sus scrofa];XP_020933329.1//protein LKAAEAR1 isoform X2 [Sus scrofa]
100049667	XM_021077645.1	1767	68	0.00492773	SOX18	XP_020933304.1//transcription factor SOX-18 [Sus scrofa]
100621535	XM_021077602.1,XM_021077603.1,XM_021077604.1,XM_021077605.1,XM_021077606.1	2173.82	1781	0.103482	TPD52L2	XP_020933265.1//tumor protein D54 isoform X5 [Sus scrofa];XP_020933263.1//tumor protein D54 isoform X3 [Sus scrofa];XP_020933264.1//tumor protein D54 isoform X4 [Sus scrofa];XP_020933262.1//tumor protein D54 isoform X2 [Sus scrofa];XP_020933261.1//tumor protein D54 isoform X1 [Sus scrofa]
100153042	XM_021077597.1	2764	352	0.0158611	TGM3	XP_020933256.1//protein-glutamine gamma-glutamyltransferase E [Sus scrofa]
110257375	XM_021077578.1,XM_021077579.1,XM_021077580.1,XM_021077581.1	1733	3	0.000230987	BIRC7	XP_020933239.1//baculoviral IAP repeat-containing protein 7 isoform X3 [Sus scrofa];XP_020933237.1//baculoviral IAP repeat-containing protein 7 isoform X1 [Sus scrofa];XP_020933240.1//baculoviral IAP repeat-containing protein 7 isoform X4 [Sus scrofa];XP_020933238.1//baculoviral IAP repeat-containing protein 7 isoform X2 [Sus scrofa]
100738797	XM_021077539.1	2477	34	0.00171957	TOX2	XP_020933198.1//LOW QUALITY PROTEIN: TOX high mobility group box family member 2 [Sus scrofa]
100627556	XM_021077538.1	3751	1278.99	0.0418601	FNTA	XP_020933197.1//protein farnesyltransferase/geranylgeranyltransferase type-1 subunit alpha [Sus scrofa]
100516303	XM_021077534.1,XM_021077535.1,XM_021077536.1	3393.67	1041	0.037805	SLC52A3	XP_020933193.1//solute carrier family 52, riboflavin transporter, member 3 [Sus scrofa]
100626120	XM_021077528.1	3011	1	5.13306e-05	LOC100626120	XP_020933187.1//signal-regulatory protein beta-1-like [Sus scrofa]
100736623	XM_021077524.1,XM_021077525.1,XM_021077526.1,XM_021077527.1	1632.27	4.38	0.000359314	LOC100736623	XP_020933185.1//signal-regulatory protein beta-1-like isoform X3 [Sus scrofa];XP_020933184.1//signal-regulatory protein beta-1-like isoform X2 [Sus scrofa];XP_020933186.1//signal-regulatory protein beta-1-like isoform X4 [Sus scrofa];XP_020933183.1//signal-regulatory protein beta-1-like isoform X1 [Sus scrofa]
100624243	XM_021077518.1	7352	916	0.0150142	ZNFX1	XP_020933177.1//NFX1-type zinc finger-containing protein 1 [Sus scrofa]
100625841	XM_021077494.1	2500	613	0.0306957	DDX27	XP_020933153.1//probable ATP-dependent RNA helicase DDX27 [Sus scrofa]
100525314	XM_021077473.1	3717	459	0.0151682	LONRF1	XP_020933132.1//LON peptidase N-terminal domain and RING finger protein 1 [Sus scrofa]
110257361	XM_021077466.1,XM_021077467.1,XM_021077468.1	4741.05	216	0.0055437	ZBTB46	XP_020933125.1//zinc finger and BTB domain-containing protein 46 [Sus scrofa]
100624493	XM_021077423.1,XM_021077424.1,XM_021077425.1	6663.35	470.28	0.00852087	KIF3B	XP_020933082.1//kinesin-like protein KIF3B [Sus scrofa]
100512320	XM_021077417.1,XM_021077418.1,XM_021077419.1	1063.76	1351.62	0.172933	NAA20	XP_011907325.1//PREDICTED: ras and Rab interactor 2 isoform X2 [Cercocebus atys];XP_020933076.1//N-alpha-acetyltransferase 20 isoform X1 [Sus scrofa];XP_020933078.1//N-alpha-acetyltransferase 20 isoform X3 [Sus scrofa]
100514740	XM_021077411.1,XM_021077412.1	2179	3	0.000179657	SIRPB2	XP_020933070.1//signal-regulatory protein beta-2 isoform X1 [Sus scrofa]
100152679	XM_021077400.1,XM_021077401.1,XM_021077402.1,XM_021077403.1	7025.94	90	0.00153992	PLCB1	XP_020933060.1//1-phosphatidylinositol 4,5-bisphosphate phosphodiesterase beta-1 isoform X2 [Sus scrofa];XP_020933059.1//1-phosphatidylinositol 4,5-bisphosphate phosphodiesterase beta-1 isoform X1 [Sus scrofa]
100622502	XM_021077378.1	2694	717.73	0.0332109	CENPB	XP_006984615.1//PREDICTED: major centromere autoantigen B [Peromyscus maniculatus bairdii]
100157872	XM_021077363.1,XM_021077364.1	12253	252	0.00246387	PXMP4	XP_020933023.1//peroxisomal membrane protein 4 isoform X2 [Sus scrofa];XP_020933022.1//peroxisomal membrane protein 4 isoform X1 [Sus scrofa]
102164213	XM_021077362.1	3769	13	0.000410644	ACTL10	XP_014652276.1//PREDICTED: actin-like protein 10 [Ceratotherium simum simum]
100523032	XM_021077341.1,XM_021077342.1	1567.25	2467	0.20427	HM13	XP_006060735.1//PREDICTED: minor histocompatibility antigen H13 isoform X1 [Bubalus bubalis];XP_006060736.1//PREDICTED: minor histocompatibility antigen H13 isoform X2 [Bubalus bubalis]
102167243	XM_021077144.1	4710	503	0.0130123	MTMR12	XP_020932803.1//LOW QUALITY PROTEIN: myotubularin-related protein 12 [Sus scrofa]
100525086	XM_021077140.1	6433	9	0.000179657	FGF10	XP_020932799.1//fibroblast growth factor 10 [Sus scrofa]
110257341	XM_021077124.1	1037	1	0.000128326	LOC110257341	XP_020932783.1//uncharacterized protein LOC110257341 [Sus scrofa]
100523031	XM_021077113.1	2533	1	5.13306e-05	EFCAB9	XP_020932772.1//EF-hand calcium-binding domain-containing protein 9 [Sus scrofa]
100510937	XM_021077110.1,XM_021077111.1	5397	291	0.00654465	HCN1	XP_020932769.1//potassium/sodium hyperpolarization-activated cyclic nucleotide-gated channel 1 isoform X1 [Sus scrofa]
110257335	XM_021077099.1	2959	2625	0.110027	LOC110257335	XP_020932758.1//Golgi phosphoprotein 3 [Sus scrofa]
100524286	XM_021077089.1	7667	1483	0.0232784	SH3PXD2B	XP_020932748.1//LOW QUALITY PROTEIN: SH3 and PX domain-containing protein 2B [Sus scrofa]
100511843	XM_021077083.1,XM_021077084.1	4100.16	206.62	0.00615967	LCP2	XP_020932742.1//lymphocyte cytosolic protein 2 isoform X1 [Sus scrofa];XP_020932743.1//lymphocyte cytosolic protein 2 isoform X2 [Sus scrofa]
100524404	XM_021077039.1	2455	17	0.000872619	NIM1K	XP_020932698.1//serine/threonine-protein kinase NIM1 [Sus scrofa]
100511353	XM_021076980.1	9107	3110	0.0409874	ADAMTS12	XP_020932639.1//LOW QUALITY PROTEIN: A disintegrin and metalloproteinase with thrombospondin motifs 12 [Sus scrofa]
110257311	XM_021076974.1	6791	7.71	0.000128326	LOC110257311	XP_020932633.1//uncharacterized protein LOC110257311 [Sus scrofa]
100625674	XM_021076963.1,XM_021076964.1,XM_021076965.1,XM_021076966.1,XM_021076967.1,XM_021076968.1,XM_021076969.1,XM_021076970.1,XM_021076971.1	3508.44	36	0.0012576	CDH18	XP_016021612.1//PREDICTED: cadherin-18 isoform X1 [Rousettus aegyptiacus];XP_016021613.1//PREDICTED: cadherin-18 isoform X2 [Rousettus aegyptiacus]
100513444	XM_021076953.1,XM_021076954.1,XM_021076955.1	8327.14	2428	0.0350331	SLIT3	XP_020932614.1//slit homolog 3 protein isoform X3 [Sus scrofa];XP_020932613.1//slit homolog 3 protein isoform X2 [Sus scrofa];XP_008013449.1//PREDICTED: slit homolog 3 protein [Chlorocebus sabaeus]
100511419	XM_021076942.1,XM_021076943.1,XM_021076944.1,XM_021076945.1,XM_021076946.1	5617.06	1187	0.0256139	GALNT10	XP_014702424.1//PREDICTED: polypeptide N-acetylgalactosaminyltransferase 10 [Equus asinus];BAD21405.1//mFLJ00205 protein, partial [Mus musculus]
100620798	XM_021076933.1,XM_021076934.1,XM_021076935.1	1122.75	1271	0.152862	PDCD6	XP_020932592.1//programmed cell death protein 6 isoform X1 [Sus scrofa];XP_020932593.1//programmed cell death protein 6 isoform X2 [Sus scrofa];XP_020932594.1//programmed cell death protein 6 isoform X3 [Sus scrofa]
102161292	XM_021076932.1	2206	1	5.13306e-05	LRRC14B	XP_020932591.1//leucine-rich repeat-containing protein 14B [Sus scrofa]
780433	XM_021076930.1,XM_021076931.1	2388.91	1816.77	0.0954748	SDHA	XP_020932590.1//succinate dehydrogenase [ubiquinone] flavoprotein subunit, mitochondrial isoform X2 [Sus scrofa];XP_020932589.1//succinate dehydrogenase [ubiquinone] flavoprotein subunit, mitochondrial isoform X1 [Sus scrofa]
100626997	XM_021076902.1,XM_021076903.1,XM_021076904.1,XM_021076905.1	7957.73	1137	0.0171957	ATP10B	XP_019800876.1//PREDICTED: probable phospholipid-transporting ATPase VB [Tursiops truncatus];XP_012034287.1//PREDICTED: probable phospholipid-transporting ATPase VB isoform X2 [Ovis aries]
110257285	XM_021076899.1,XM_021076900.1	6310.19	1	2.56653e-05	LOC110257285	XP_020932559.1//uncharacterized protein LOC110257285 isoform X2 [Sus scrofa];XP_020932558.1//uncharacterized protein LOC110257285 isoform X1 [Sus scrofa]
100522525	XM_021076893.1,XM_021076894.1	3472.37	5433	0.192669	CLINT1	XP_020932552.1//clathrin interactor 1 isoform X1 [Sus scrofa];XP_020932553.1//clathrin interactor 1 isoform X2 [Sus scrofa]
100515763	XM_021076887.1,XM_021076888.1	2855.89	394	0.0171444	RAD17	XP_020932546.1//cell cycle checkpoint protein RAD17 isoform X1 [Sus scrofa]
106506504	XM_021076855.1,XM_021076856.1,XM_021076857.1,XM_021076858.1	6399	6	0.000102661	GAPT	XP_020932514.1//protein GAPT [Sus scrofa]
102162058	XM_021076824.1	2083	3.02	0.000179657	LOC102162058	XP_020932483.1//uncharacterized protein LOC102162058 [Sus scrofa]
100514500	XM_021076817.1	1122	3	0.000359314	LOC100514500	XP_020932476.1//uncharacterized protein LOC100514500 [Sus scrofa]
110257248	XM_021076810.1	4186	13	0.000384979	LOC110257248	XP_020932469.1//collagen alpha-2(I) chain-like [Sus scrofa]
100518586	XM_021076776.1	2175	82	0.00477374	UBE2QL1	XP_020932435.1//LOW QUALITY PROTEIN: ubiquitin-conjugating enzyme E2Q-like protein 1 [Sus scrofa]
102162264	XM_021076774.1	1995	13	0.000821289	LOC102162264	XP_020932433.1//annexin-2 receptor [Sus scrofa]
100512142	XM_021076769.1	10406	7442	0.0856707	ITGA1	XP_020932428.1//LOW QUALITY PROTEIN: integrin alpha-1 [Sus scrofa]
100738087	XM_021076768.1	2335	2	0.000102661	LOC100738087	XP_003814059.2//PREDICTED: uncharacterized protein C5orf47 homolog isoform X1 [Pan paniscus]
106508653	XM_021076734.1	1164	1	0.000102661	LOC106508653	XP_020932393.1//uncharacterized protein LOC106508653 [Sus scrofa]
100520811	XM_021076732.1	2209	1298	0.074147	CLPTM1L	XP_020932391.1//cleft lip and palate transmembrane protein 1-like protein [Sus scrofa]
100519115	XM_021076731.1	4905	547	0.0135769	ADAMTS16	XP_004274583.1//PREDICTED: A disintegrin and metalloproteinase with thrombospondin motifs 16 [Orcinus orca]
100525545	XM_021076708.1	7165	2820	0.0474294	LARP1	XP_019605942.1//PREDICTED: la-related protein 1 isoform X2 [Rhinolophus sinicus]
100521757	XM_021076700.1,XM_021076701.1	2006.4	373	0.0236121	ZNF622	XP_020932360.1//zinc finger protein 622 isoform X2 [Sus scrofa];XP_020932359.1//zinc finger protein 622 isoform X1 [Sus scrofa]
100523474	XM_021076697.1	4494	1	2.56653e-05	ITK	XP_020932356.1//tyrosine-protein kinase ITK/TSK [Sus scrofa]
100523290	XM_021076692.1,XM_021076693.1,XM_021076694.1,XM_021076695.1,XM_021076696.1	6690	251	0.00451709	CYFIP2	XP_536455.3//cytoplasmic FMR1-interacting protein 2 isoform X2 [Canis lupus familiaris];BAD97324.1//KIAA1168 protein (Fragment) variant, partial [Homo sapiens]
100620954	XM_021076691.1	7883	4	5.13306e-05	CDC20B	XP_020932350.1//cell division cycle protein 20 homolog B [Sus scrofa]
102161049	XM_021076658.1	14396	97	0.000795624	FAT2	XP_006215015.1//PREDICTED: protocadherin Fat 2 [Vicugna pacos]
100625161	XM_021076656.1,XM_021076657.1	6496.83	325.14	0.00603134	TTC33	XP_020932315.1//tetratricopeptide repeat protein 33 [Sus scrofa];XP_020735307.1//tetratricopeptide repeat protein 33 isoform X1 [Odocoileus virginianus texanus]
100625072	XM_021076655.1	4578	30	0.000795624	PTGER4	XP_020932314.1//prostaglandin E2 receptor EP4 subtype [Sus scrofa]
100623921	XM_021076646.1	17051	4	2.56653e-05	DNAH5	XP_006077674.1//PREDICTED: dynein heavy chain 5, axonemal [Bubalus bubalis]
110257220	XM_021076645.1	2283	1619	0.0892895	MSX2	XP_020932304.1//homeobox protein MSX-2 [Sus scrofa]
100511664	XM_021076637.1,XM_021076638.1	5360	4	0.000102661	FAM196B	XP_020932296.1//protein FAM196B [Sus scrofa]
100626823	XM_021076628.1	9157	1	2.56653e-05	CDH9	EPQ12840.1//Cadherin-9 [Myotis brandtii]
100518938	XM_021076495.1	3839	32	0.00102661	DNER	XP_020932154.1//delta and Notch-like epidermal growth factor-related receptor [Sus scrofa]
100625170	XM_021076489.1,XM_021076490.1,XM_021076491.1,XM_021076492.1	5183.53	1031	0.024151	AMMECR1L	XP_006978011.1//PREDICTED: AMMECR1-like protein isoform X1 [Peromyscus maniculatus bairdii];XP_006153740.1//PREDICTED: AMMECR1-like protein isoform X1 [Tupaia chinensis];XP_010952867.1//PREDICTED: AMMECR1-like protein isoform X1 [Camelus bactrianus];XP_012595366.1//AMMECR1-like protein isoform X1 [Microcebus murinus]
100737344	XM_021076470.1,XM_021076472.1,XM_021076473.1,XM_021076474.1	2678.38	2277	0.105998	CTDSP1	XP_020932133.1//carboxy-terminal domain RNA polymerase II polypeptide A small phosphatase 1 isoform X4 [Sus scrofa];XP_020932129.1//carboxy-terminal domain RNA polymerase II polypeptide A small phosphatase 1 isoform X1 [Sus scrofa];XP_020932132.1//carboxy-terminal domain RNA polymerase II polypeptide A small phosphatase 1 isoform X3 [Sus scrofa];XP_020932131.1//carboxy-terminal domain RNA polymer…
100525613	XM_021076420.1	282	5	0.00400378	LOC100525613	XP_020932079.1//40S ribosomal protein S27-like [Sus scrofa]
100625897	XM_021076419.1	7816	1.23	2.56653e-05	LOC100625897	XP_020932078.1//LOW QUALITY PROTEIN: lactase-phlorizin hydrolase [Sus scrofa]
100625807	XM_021076418.1	13233	25.59	0.000230987	LCT	XP_020932077.1//LOW QUALITY PROTEIN: lactase-phlorizin hydrolase [Sus scrofa]
100738835	XM_021076416.1,XM_021076417.1	3764	5	0.000153992	PDE11A	XP_020932075.1//dual 3',5'-cyclic-AMP and -GMP phosphodiesterase 11A isoform X1 [Sus scrofa];XP_020932076.1//dual 3',5'-cyclic-AMP and -GMP phosphodiesterase 11A isoform X2 [Sus scrofa]
110257188	XM_021076393.1	4467	1	2.56653e-05	LOC110257188	XP_020932052.1//beta-defensin 15-like [Sus scrofa]
110257186	XM_021076352.1	3869	26	0.000821289	LOC110257186	XP_020932011.1//uncharacterized protein LOC110257186 [Sus scrofa]
100738198	XM_021076347.1	3304	10.49	0.000384979	HOXD11	XP_020932006.1//LOW QUALITY PROTEIN: homeobox protein Hox-D11 [Sus scrofa]
100622960	XM_021076343.1	5537	728	0.0159381	LEPROTL1	XP_010590862.1//PREDICTED: leptin receptor overlapping transcript-like 1 [Loxodonta africana]
100523288	XM_021076312.1,XM_021076313.1,XM_021076314.1	3627.23	4159	0.140928	DNAJC10	XP_020931971.1//dnaJ homolog subfamily C member 10 [Sus scrofa]
100519689	XM_021076311.1	15457	9241	0.0712981	LRP2	XP_020931970.1//LOW QUALITY PROTEIN: low-density lipoprotein receptor-related protein 2 [Sus scrofa]
100623329	XM_021076309.1,XM_021076310.1	2206.13	29	0.00166824	TMEM198	XP_001494200.3//PREDICTED: transmembrane protein 198 isoform X1 [Equus caballus];XP_004617186.1//PREDICTED: transmembrane protein 198 [Sorex araneus]
100622476	XM_021076266.1,XM_021076267.1	3395.5	1829	0.0663961	PLEKHB2	XP_020931926.1//pleckstrin homology domain-containing family B member 2 isoform X2 [Sus scrofa];EPY75873.1//pleckstriny domain-containing family B member 2-like protein [Camelus ferus]
100622814	XM_021076258.1	7154	6399	0.107794	ARL5A	NP_036229.1//ADP-ribosylation factor-like protein 5A isoform 1 [Homo sapiens]
100520986	XM_021076247.1,XM_021076248.1,XM_021076249.1	9401	79	0.00100095	PLEKHM3	XP_020931906.1//pleckstrin homology domain-containing family M member 3 [Sus scrofa]
100622637	XM_021076239.1,XM_021076240.1,XM_021076241.1,XM_021076242.1	6794.03	587	0.0104201	NRP2	XP_020931901.1//neuropilin-2 isoform X4 [Sus scrofa];XP_020931900.1//neuropilin-2 isoform X3 [Sus scrofa];XP_020931898.1//neuropilin-2 isoform X1 [Sus scrofa];XP_020931899.1//neuropilin-2 isoform X2 [Sus scrofa]
100152389	XM_021076202.1	2278	1826	0.100942	TMBIM1	XP_020931861.1//protein lifeguard 3 [Sus scrofa]
100516701	XM_021076176.1,XM_021076177.1,XM_021076178.1	9281.33	57	0.000744293	SCN9A	XP_020931836.1//sodium channel protein type 9 subunit alpha isoform X2 [Sus scrofa];XP_020931835.1//sodium channel protein type 9 subunit alpha isoform X1 [Sus scrofa];XP_020931837.1//sodium channel protein type 9 subunit alpha isoform X3 [Sus scrofa]
100737623	XM_021076153.1,XM_021076154.1	6982	19	0.000333649	MYO7B	XP_006047472.1//PREDICTED: unconventional myosin-VIIb isoform X1 [Bubalus bubalis]
100155803	XM_021076152.1	1769	1264	0.091702	OLA1	XP_012608852.1//obg-like ATPase 1 isoform X1 [Microcebus murinus]
100626116	XM_021076096.1	3332	2	7.69958e-05	VWC2L	XP_020931755.1//von Willebrand factor C domain-containing protein 2-like [Sus scrofa]
100157743	XM_021076040.1,XM_021076041.1,XM_021076042.1,XM_021076043.1,XM_021076044.1,XM_021076045.1,XM_021076046.1,XM_021076047.1	13664.8	437	0.00382413	INO80D	XP_020931699.1//INO80 complex subunit D isoform X1 [Sus scrofa]
100525960	XM_021076037.1,XM_021076038.1,XM_021076039.1	3809.81	362	0.011652	VEGFC	XP_020931698.1//vascular endothelial growth factor C isoform X3 [Sus scrofa];XP_020931696.1//vascular endothelial growth factor C isoform X1 [Sus scrofa];XP_020931697.1//vascular endothelial growth factor C isoform X2 [Sus scrofa]
110257143	XM_021076029.1,XM_021076030.1	3299.61	431	0.0161178	BOK	XP_020931688.1//bcl-2-related ovarian killer protein isoform X1 [Sus scrofa];XP_020931689.1//bcl-2-related ovarian killer protein isoform X2 [Sus scrofa]
100517198	XM_021075956.1,XM_021075957.1,XM_021075958.1,XM_021075959.1,XM_021075960.1,XM_021075961.1,XM_021075962.1,XM_021075963.1,XM_021075964.1,XM_021075966.1	4986.64	2340.73	0.0570796	MYO1B	XP_010800456.1//PREDICTED: unconventional myosin-Ib isoform X3 [Bos taurus];XP_010800458.1//PREDICTED: unconventional myosin-Ib isoform X5 [Bos taurus];XP_010800455.1//PREDICTED: unconventional myosin-Ib isoform X1 [Bos taurus];XP_020931619.1//unconventional myosin-Ib isoform X3 [Sus scrofa];XP_020931615.1//unconventional myosin-Ib isoform X1 [Sus scrofa];XP_020931622.1//unconventional myosin-Ib …
110257126	XM_021075948.1,XM_021075949.1,XM_021075950.1,XM_021075951.1,XM_021075952.1,XM_021075953.1,XM_021075954.1,XM_021075955.1	3621.28	41	0.00138592	GPR35	XP_020931607.1//G-protein coupled receptor 35 isoform X1 [Sus scrofa]
100526143	XM_021075943.1	3548	1	2.56653e-05	ANKMY1	XP_020931602.1//LOW QUALITY PROTEIN: ankyrin repeat and MYND domain-containing protein 1 [Sus scrofa]
100513441	XM_021075925.1,XM_021075926.1,XM_021075927.1	4174.71	1070	0.0313373	ATF2	XP_020931586.1//cyclic AMP-dependent transcription factor ATF-2 isoform X3 [Sus scrofa];XP_020931584.1//cyclic AMP-dependent transcription factor ATF-2 isoform X1 [Sus scrofa]
100156132	XM_021075920.1,XM_021075921.1,XM_021075922.1,XM_021075923.1,XM_021075924.1	2176.3	2757	0.159997	NOP58	XP_020931579.1//nucleolar protein 58 isoform X1 [Sus scrofa];XP_020931580.1//nucleolar protein 58 isoform X2 [Sus scrofa];XP_020931581.1//nucleolar protein 58 isoform X3 [Sus scrofa]
100512016	XM_021075903.1	5807	2	5.13306e-05	SLC4A10	XP_010605142.1//PREDICTED: sodium-driven chloride bicarbonate exchanger isoform X3 [Fukomys damarensis]
100523824	XM_021075902.1	4948	7	0.000179657	MYOM2	XP_017897599.1//PREDICTED: myomesin-2 [Capra hircus]
100514990	XM_021075860.1,XM_021075862.1,XM_021075863.1,XM_021075864.1,XM_021075865.1,XM_021075866.1,XM_021075867.1,XM_021075868.1,XM_021075869.1,XM_021075870.1,XM_021075871.1,XM_021075872.1	4185.99	1541	0.0450169	AGFG1	XP_005203014.3//PREDICTED: arf-GAP domain and FG repeat-containing protein 1 isoform X3 [Bos taurus];XP_019833534.1//PREDICTED: arf-GAP domain and FG repeat-containing protein 1 isoform X5 [Bos indicus];XP_005203011.3//PREDICTED: arf-GAP domain and FG repeat-containing protein 1 isoform X2 [Bos taurus];XP_005203018.3//PREDICTED: arf-GAP domain and FG repeat-containing protein 1 isoform X6 [Bos ta…
110257107	XM_021075844.1	3227	2485	0.0951155	MCM6	XP_020931503.1//DNA replication licensing factor MCM6 [Sus scrofa]
100622103	XM_021075830.1	11576	2	2.56653e-05	CNTNAP5	XP_012002721.1//PREDICTED: contactin-associated protein-like 5 [Ovis aries musimon]
110257100	XM_021075817.1,XM_021075818.1,XM_021075819.1,XM_021075820.1,XM_021075821.1,XM_021075822.1,XM_021075823.1,XM_021075824.1,XM_021075825.1	5167.11	865.36	0.0203526	SLC39A10	XP_020931476.1//zinc transporter ZIP10 isoform X1 [Sus scrofa];XP_020931482.1//zinc transporter ZIP10 isoform X2 [Sus scrofa]
102166828	XM_021075815.1	803	1	0.000179657	LOC102166828	XP_020931474.1//proline-rich protein 2-like [Sus scrofa]
397136	XM_021075810.1,XM_021075811.1	1569.58	1854	0.153273	PPP2CB	XP_021092390.1//serine/threonine-protein phosphatase 2A catalytic subunit beta isoform [Heterocephalus glaber];XP_020931470.1//serine/threonine-protein phosphatase 2A catalytic subunit beta isoform isoform X2 [Sus scrofa]
100737787	XM_021075799.1,XM_021075800.1,XM_021075801.1,XM_021075802.1,XM_021075803.1,XM_021075804.1,XM_021075805.1,XM_021075806.1,XM_021075807.1,XM_021075809.1	3689.2	407	0.0135513	MCPH1	XP_020931459.1//microcephalin isoform X2 [Sus scrofa];XP_020931458.1//microcephalin isoform X1 [Sus scrofa];XP_020931466.1//microcephalin isoform X4 [Sus scrofa]
100736670	XM_021075773.1,XM_021075774.1	3685.52	3211.52	0.10705	GCA	XP_020931432.1//grancalcin isoform X1 [Sus scrofa];XP_020931433.1//grancalcin isoform X2 [Sus scrofa]
110257086	XM_021075744.1,XM_021075745.1,XM_021075746.1,XM_021075747.1,XM_021075748.1	7267.05	78.99	0.00130893	ARHGEF4	XP_004004527.2//PREDICTED: rho guanine nucleotide exchange factor 4 isoform X2 [Ovis aries];XP_020931404.1//rho guanine nucleotide exchange factor 4 isoform X2 [Sus scrofa];XP_020931406.1//rho guanine nucleotide exchange factor 4 isoform X4 [Sus scrofa];XP_020931403.1//rho guanine nucleotide exchange factor 4 isoform X1 [Sus scrofa]
102162293	XM_021075743.1	3394	4	0.000153992	LOC102162293	XP_020931402.1//uncharacterized protein LOC102162293 [Sus scrofa]
100626063	XM_021075742.1	3680	1.03	2.56653e-05	LOC100626063	XP_020931401.1//olfactory receptor 12-like [Sus scrofa]
100620726	XM_021075733.1,XM_021075734.1	3653.83	1976	0.0664474	CAB39	EPQ18131.1//Calcium-binding protein 39, partial [Myotis brandtii];XP_007127077.1//PREDICTED: calcium-binding protein 39 isoform X1 [Physeter catodon]
654831	XM_021075732.1	2936	16	0.000667297	TMEFF2	XP_010387068.1//PREDICTED: tomoregulin-2 isoform X1 [Rhinopithecus roxellana]
100739471	XM_021075725.1	3247	804	0.0305673	RFTN2	XP_020931384.1//raftlin-2 [Sus scrofa]
100517432	XM_021075715.1	2446	15	0.000769958	C15H2orf54	XP_020931374.1//LOW QUALITY PROTEIN: uncharacterized protein C2orf54 homolog [Sus scrofa]
100511840	XM_021075702.1,XM_021075703.1	5429.17	7	0.000153992	C2CD6	XP_020931361.1//amyotrophic lateral sclerosis 2 chromosomal region candidate gene 11 protein isoform X1 [Sus scrofa];XP_020931362.1//amyotrophic lateral sclerosis 2 chromosomal region candidate gene 11 protein isoform X2 [Sus scrofa]
100153672	XM_021075673.1	3039	1	5.13306e-05	LOC100153672	XP_020931332.1//olfactory receptor 13F1-like [Sus scrofa]
110257072	XM_021075656.1,XM_021075657.1,XM_021075658.1,XM_021075659.1,XM_021075660.1,XM_021075661.1	2435	10	0.000513306	LOC110257072	XP_020931315.1//probable G-protein coupled receptor 148 isoform X1 [Sus scrofa]
100519278	XM_021075646.1,XM_021075647.1,XM_021075648.1,XM_021075649.1,XM_021075650.1,XM_021075651.1,XM_021075652.1,XM_021075653.1,XM_021075654.1,XM_021075655.1	2218.56	140	0.00795624	SP110	XP_020931305.1//sp110 nuclear body protein isoform X1 [Sus scrofa];XP_020931308.1//sp110 nuclear body protein isoform X4 [Sus scrofa];XP_020931307.1//sp110 nuclear body protein isoform X3 [Sus scrofa];XP_020931309.1//sp110 nuclear body protein isoform X5 [Sus scrofa];XP_020931306.1//sp110 nuclear body protein isoform X2 [Sus scrofa]
106506214	XM_021075624.1	6042	1	2.56653e-05	LOC106506214	XP_020931283.1//collagen alpha-1(I) chain [Sus scrofa]
102158534	XM_021075620.1	1922	1	7.69958e-05	LOC102158534	XP_020931279.1//LOW QUALITY PROTEIN: bile acid-CoA:amino acid N-acyltransferase-like [Sus scrofa]
110257061	XM_021075606.1	6265	410	0.0079049	NIPA1	ELR61601.1//Magnesium transporter NIPA1, partial [Bos mutus]
110257060	XM_021075601.1,XM_021075602.1,XM_021075603.1,XM_021075604.1,XM_021075605.1	3091.03	1953	0.0782021	NIPA2	XP_020931260.1//magnesium transporter NIPA2 isoform X1 [Sus scrofa];XP_020931264.1//magnesium transporter NIPA2 isoform X2 [Sus scrofa]
100521754	XM_021075600.1	1228	1	0.000102661	LOC100521754	XP_020931259.1//basic proline-rich protein-like [Sus scrofa]
100113469	XM_021075585.1,XM_021075586.1	4086	38.65	0.00115494	CYP4V2	XP_020931245.1//cytochrome P450 4V2 isoform X2 [Sus scrofa];XP_010951579.1//PREDICTED: cytochrome P450 4V2 [Camelus bactrianus]
100518043	XM_021075563.1	4746	747	0.019172	CFAP97	XP_020931222.1//LOW QUALITY PROTEIN: cilia- and flagella-associated protein 97 [Sus scrofa]
100512743	XM_021075559.1,XM_021075560.1,XM_021075561.1,XM_021075562.1	5186	15.07	0.000359314	ICA1L	XP_020931218.1//islet cell autoantigen 1-like protein isoform X1 [Sus scrofa]
100622044	XM_021075516.1	1572	275	0.0226881	WNT6	XP_020931175.1//protein Wnt-6 [Sus scrofa]
110257044	XM_021075513.1	2033	1	5.13306e-05	LOC110257044	XP_020931172.1//aquaporin-12-like [Sus scrofa]
110257042	XM_021075512.1	940	2.1	0.000307983	LOC110257042	XP_020931259.1//basic proline-rich protein-like [Sus scrofa]
100126279	XM_021075469.1,XM_021075470.1,XM_021075471.1	6899.21	928	0.0162205	CERS6	XP_017198702.1//PREDICTED: ceramide synthase 6, partial [Oryctolagus cuniculus];XP_020931130.1//ceramide synthase 6 isoform X3 [Sus scrofa]
100515176	XM_021075467.1	7421	3	5.13306e-05	LOC100515176	XP_020931126.1//serine protease 40 [Sus scrofa]
100517686	XM_021075455.1,XM_021075456.1	4560	16	0.00043631	RBM44	XP_020931114.1//RNA-binding protein 44 isoform X1 [Sus scrofa];XP_020931115.1//RNA-binding protein 44 isoform X2 [Sus scrofa]
100521408	XM_021075445.1,XM_021075446.1,XM_021075447.1	3151	3	0.000128326	CFAP221	XP_020931104.1//cilia- and flagella-associated protein 221 [Sus scrofa]
100621662	XM_021075438.1,XM_021075439.1,XM_021075440.1	2455	3	0.000153992	SP5	XP_020931097.1//transcription factor Sp5 isoform X1 [Sus scrofa];XP_014641352.1//PREDICTED: transcription factor Sp5 isoform X1 [Ceratotherium simum simum]
100514804	XM_021075435.1	834	3	0.000513306	CFC1B	XP_020931094.1//cryptic family protein 1B [Sus scrofa]
100624643	XM_021075406.1	4494	2	5.13306e-05	ANKAR	XP_020931065.1//ankyrin and armadillo repeat-containing protein [Sus scrofa]
100623077	XM_021075350.1,XM_021075351.1,XM_021075352.1	3380	17	0.000615967	KLHL30	XP_020931009.1//kelch-like protein 30 isoform X1 [Sus scrofa];XP_020931010.1//kelch-like protein 30 isoform X2 [Sus scrofa];XP_020931011.1//kelch-like protein 30 isoform X3 [Sus scrofa]
110257013	XM_021075349.1	916	2	0.000307983	LOC110257013	XP_020930962.1//actin cytoskeleton-regulatory complex protein pan1-like [Sus scrofa]
100515345	XM_021075348.1	4559	4	0.000102661	LOC100515345	XP_020931007.1//LOW QUALITY PROTEIN: C-X-C chemokine receptor type 2 [Sus scrofa]
102166444	XM_021075302.1,XM_021075305.1	1046	4	0.000513306	GRP	XP_020930961.1//gastrin-releasing peptide isoform X1 [Sus scrofa];XP_020930964.1//gastrin-releasing peptide isoform X2 [Sus scrofa]
100738686	XM_021075299.1,XM_021075300.1,XM_021075301.1	2957.89	43	0.00179657	GPM6A	XP_012310114.1//neuronal membrane glycoprotein M6-a isoform X1 [Aotus nancymaae];XP_020930958.1//neuronal membrane glycoprotein M6-a isoform X1 [Sus scrofa];XP_016074657.1//PREDICTED: neuronal membrane glycoprotein M6-a isoform X2 [Miniopterus natalensis]
110257004	XM_021075294.1	2480	64	0.00323382	SERPINB12	XP_020930953.1//serpin B12 [Sus scrofa]
100623529	XM_021075291.1	5796	2	5.13306e-05	CDK5R2	XP_020930950.1//cyclin-dependent kinase 5 activator 2 [Sus scrofa]
100516881	XM_021075288.1	6480	93	0.00174524	SCN7A	XP_020930947.1//sodium channel protein type 7 subunit alpha [Sus scrofa]
100124654	XM_021075280.1,XM_021075281.1,XM_021075282.1,XM_021075283.1,XM_021075284.1,XM_021075285.1	2126	3	0.000179657	CXCR2	XP_020930939.1//C-X-C chemokine receptor type 2 isoform X1 [Sus scrofa]
100621504	XM_021075272.1	8559	3	5.13306e-05	COL4A3	XP_020930931.1//LOW QUALITY PROTEIN: collagen alpha-3(IV) chain [Sus scrofa]
100233187	XM_021075256.1,XM_021075257.1,XM_021075258.1,XM_021075259.1,XM_021075260.1,XM_021075261.1,XM_021075262.1,XM_021075263.1,XM_021075264.1,XM_021075265.1,XM_021075266.1	4477.67	11592	0.315786	HDLBP	XP_020930915.1//vigilin [Sus scrofa]
100157618	XM_021075251.1,XM_021075252.1,XM_021075253.1,XM_021075254.1,XM_021075255.1	4416.44	221	0.00610834	ZRANB3	XP_020930910.1//DNA annealing helicase and endonuclease ZRANB3 isoform X1 [Sus scrofa]
100512563	XM_021075184.1,XM_021075185.1,XM_021075186.1,XM_021075187.1,XM_021075188.1,XM_021075189.1	8379	204.89	0.00292584	MGAT5	XP_020930843.1//alpha-1,6-mannosylglycoprotein 6-beta-N-acetylglucosaminyltransferase A [Sus scrofa]
100511662	XM_021075146.1	4923	383.01	0.00947049	BARD1	XP_020930805.1//BRCA1-associated RING domain protein 1 [Sus scrofa]
100519114	XM_021075126.1,XM_021075127.1	5986	344.79	0.00698095	SLC16A14	XP_020930785.1//monocarboxylate transporter 14 [Sus scrofa]
100525542	XM_021075123.1	4192	30	0.000872619	LOC100525542	XP_007105315.1//PREDICTED: disintegrin and metalloproteinase domain-containing protein 32 [Physeter catodon]
100156083	XM_021075121.1	2944	289.4	0.012191	HTRA4	XP_020930780.1//LOW QUALITY PROTEIN: serine protease HTRA4 [Sus scrofa]
100312978	XM_021075117.1	1944	284	0.0186073	PECR	XP_020930776.1//peroxisomal trans-2-enoyl-CoA reductase [Sus scrofa]
100515629	XM_021075048.1,XM_021075049.1	3295	422	0.0158098	GALNT3	XP_020930707.1//polypeptide N-acetylgalactosaminyltransferase 3 [Sus scrofa]
100620858	XM_021075039.1,XM_021075040.1,XM_021075041.1	1981.7	196	0.012576	ERICH1	XP_020930698.1//glutamate-rich protein 1 isoform X1 [Sus scrofa];XP_020930700.1//glutamate-rich protein 1 isoform X3 [Sus scrofa];XP_020930699.1//glutamate-rich protein 1 isoform X2 [Sus scrofa]
100526019	XM_021075030.1,XM_021075031.1	4934	319	0.00785357	INPP5D	XP_020930689.1//phosphatidylinositol 3,4,5-trisphosphate 5-phosphatase 1 isoform X1 [Sus scrofa]
100512445	XM_021074975.1	9155	54	0.000718628	ABCA12	XP_014414389.1//PREDICTED: ATP-binding cassette sub-family A member 12 isoform X1 [Camelus ferus]
100623173	XM_021074968.1	7864	3	5.13306e-05	ESPNL	XP_020930627.1//espin-like protein [Sus scrofa]
100294677	XM_021074966.1,XM_021074967.1	2322	67	0.0036188	SCLY	XP_004262596.1//PREDICTED: selenocysteine lyase isoform X1 [Orcinus orca]
106510112	XM_021074955.1,XM_021074956.1,XM_021074957.1	3807.66	665	0.0214305	ORC2	XP_020930614.1//origin recognition complex subunit 2 [Sus scrofa]
100627946	XM_021074953.1,XM_021074954.1	2888	71	0.00305417	MREG	XP_020930612.1//melanoregulin isoform X1 [Sus scrofa];XP_020930613.1//melanoregulin isoform X2 [Sus scrofa]
100621511	XM_021074943.1,XM_021074944.1,XM_021074945.1	1856.47	352.71	0.0242794	IMP4	XP_003281794.1//PREDICTED: U3 small nucleolar ribonucleoprotein protein IMP4 [Nomascus leucogenys]
100153801	XM_021074904.1,XM_021074905.1	2857.77	67	0.00292584	NGEF	XP_020930563.1//ephexin-1 isoform X1 [Sus scrofa];XP_020930564.1//ephexin-1 isoform X2 [Sus scrofa]
100621830	XM_021074898.1,XM_021074899.1	1291.97	140	0.0143726	LYPD6B	XP_020930557.1//ly6/PLAUR domain-containing protein 6B [Sus scrofa]
100154609	XM_021074887.1,XM_021074888.1,XM_021074889.1,XM_021074890.1,XM_021074891.1	6516.35	141	0.00261786	PER2	XP_020930546.1//period circadian protein homolog 2 isoform X1 [Sus scrofa];XP_020930550.1//period circadian protein homolog 2 isoform X4 [Sus scrofa];XP_020930547.1//period circadian protein homolog 2 isoform X2 [Sus scrofa]
100152050	XM_021074886.1	1568	51	0.00420911	ENPP6	XP_020930545.1//ectonucleotide pyrophosphatase/phosphodiesterase family member 6 [Sus scrofa]
100524832	XM_021074876.1,XM_021074877.1,XM_021074878.1	4888.28	424	0.0105484	SGPP2	XP_020930536.1//sphingosine-1-phosphate phosphatase 2 isoform X2 [Sus scrofa];XP_020930535.1//sphingosine-1-phosphate phosphatase 2 isoform X1 [Sus scrofa]
110256943	XM_021074833.1	5040	969	0.0233811	SH3BP4	XP_020930492.1//SH3 domain-binding protein 4 [Sus scrofa]
100154960	XM_021074828.1	2354	3158	0.16857	GORASP2	XP_020930487.1//LOW QUALITY PROTEIN: Golgi reassembly-stacking protein 2 [Sus scrofa]
100153033	XM_021074823.1	4601	972	0.0257423	STK17B	XP_020930482.1//serine/threonine-protein kinase 17B [Sus scrofa]
110256940	XM_021074822.1	7280	5	7.69958e-05	NEU4	XP_020930481.1//LOW QUALITY PROTEIN: sialidase-4 [Sus scrofa]
100524650	XM_021074819.1,XM_021074820.1	1981.66	1319.86	0.0846954	FARSB	XP_020930478.1//phenylalanine--tRNA ligase beta subunit isoform X1 [Sus scrofa];XP_020930479.1//phenylalanine--tRNA ligase beta subunit isoform X2 [Sus scrofa]
102166970	XM_021074750.1	1636	475	0.0375226	NUP35	XP_020930409.1//nucleoporin NUP53 [Sus scrofa]
110255182	XM_021074747.1	6543	212.26	0.00392679	NHEJ1	XP_020930406.1//LOW QUALITY PROTEIN: non-homologous end-joining factor 1 [Sus scrofa]
102166877	XM_021074744.1	1753	2	0.000153992	RTP5	XP_020930403.1//LOW QUALITY PROTEIN: receptor-transporting protein 5 [Sus scrofa]
100522351	XM_021074742.1	951	0.97	0.000128326	LOC100522351	XP_020930401.1//olfactory receptor 12-like [Sus scrofa]
110256920	XM_021074735.1	4033	9	0.000282318	LOC110256920	XP_020930394.1//uncharacterized protein LOC110256920 [Sus scrofa]
110256910	XM_021074728.1	2405	2	0.000102661	LOC110256910	XP_020930387.1//uncharacterized protein LOC110256910 [Sus scrofa]
100511979	XM_021074603.1,XM_021074606.1,XM_021074611.1	4501.92	817.96	0.0221491	STRBP	XP_020930265.1//spermatid perinuclear RNA-binding protein isoform X2 [Sus scrofa];XP_020930262.1//spermatid perinuclear RNA-binding protein isoform X1 [Sus scrofa]
100155286	XM_021074563.1,XM_021074567.1,XM_021074570.1,XM_021074574.1,XM_021074580.1,XM_021074586.1,XM_021074593.1,XM_021074599.1	4849.05	1121.04	0.0281291	RABGAP1	XP_012863719.1//PREDICTED: rab GTPase-activating protein 1 isoform X2 [Echinops telfairi];NP_001178338.2//rab GTPase-activating protein 1 [Bos taurus];XP_020930258.1//rab GTPase-activating protein 1 isoform X6 [Sus scrofa];XP_010982690.1//PREDICTED: rab GTPase-activating protein 1 [Camelus dromedarius];XP_020930252.1//rab GTPase-activating protein 1 isoform X5 [Sus scrofa]
100152762	XM_021074392.1	8113	14.02	0.000205322	C14H10orf62	XP_020930051.1//uncharacterized protein C10orf62 homolog [Sus scrofa]
100623762	XM_021074389.1	6576	2	2.56653e-05	TMEM132B	XP_020930048.1//transmembrane protein 132B [Sus scrofa]
110256877	XM_021074287.1,XM_021074288.1	4717.51	1044	0.0269485	IRF2BP2	XP_020929946.1//interferon regulatory factor 2-binding protein 2 isoform X1 [Sus scrofa];XP_020929947.1//interferon regulatory factor 2-binding protein 2 isoform X2 [Sus scrofa]
102160697	XM_021074260.1,XM_021074267.1,XM_021074276.1	7719.29	65	0.00100095	ADAMTSL1	XP_020929926.1//ADAMTS-like protein 1 isoform X2 [Sus scrofa];XP_020929919.1//ADAMTS-like protein 1 isoform X1 [Sus scrofa];XP_020929935.1//ADAMTS-like protein 1 isoform X3 [Sus scrofa]
100524048	XM_021074242.1,XM_021074243.1	7703	14	0.000230987	CC2D2B	XP_021555779.1//protein CC2D2B [Neomonachus schauinslandi];XP_020929901.1//protein CC2D2B isoform X1 [Sus scrofa]
100523285	XM_021074240.1	8025	2996	0.0448886	DLG5	XP_020929899.1//disks large homolog 5 [Sus scrofa]
100739573	XM_021074236.1,XM_021074241.1,XM_021074245.1,XM_021074250.1,XM_021074253.1	2248.61	310	0.0173754	WDR89	XP_020929895.1//WD repeat-containing protein 89 [Sus scrofa]
100154805	XM_021074205.1,XM_021074206.1,XM_021074207.1,XM_021074208.1	3086	5	0.000205322	SPOCK3	XP_020929864.1//testican-3 isoform X1 [Sus scrofa];XP_020929866.1//testican-3 isoform X2 [Sus scrofa]
110256870	XM_021074114.1,XM_021074115.1	3597.09	13060	0.446422	LOXL2	XP_020929773.1//lysyl oxidase homolog 2 [Sus scrofa]
110256869	XM_021074113.1	2924	718	0.0304647	CHMP7	XP_006140727.1//PREDICTED: charged multivesicular body protein 7 [Tupaia chinensis]
100152703	XM_021074088.1,XM_021074089.1,XM_021074090.1	6342	1127	0.0214818	EXTL3	XP_020929747.1//exostosin-like 3 [Sus scrofa]
100621082	XM_021074074.1,XM_021074079.1,XM_021074085.1,XM_021074087.1,XM_021074091.1,XM_021074094.1,XM_021074103.1	3596.62	13	0.00043631	MDGA2	XP_020929733.1//MAM domain-containing glycosylphosphatidylinositol anchor protein 2 isoform X1 [Sus scrofa];XP_020929738.1//MAM domain-containing glycosylphosphatidylinositol anchor protein 2 isoform X2 [Sus scrofa]
110256864	XM_021074058.1	1571	1	7.69958e-05	LOC110256864	XP_020929717.1//uncharacterized protein LOC110256864 [Sus scrofa]
110256862	XM_021074052.1,XM_021074053.1,XM_021074054.1	752.59	229	0.0441956	HSCB	XP_020929711.1//iron-sulfur cluster co-chaperone protein HscB, mitochondrial isoform X1 [Sus scrofa];XP_020929712.1//iron-sulfur cluster co-chaperone protein HscB, mitochondrial isoform X2 [Sus scrofa]
102166602	XM_021074023.1	2669	0.91	5.13306e-05	LOC102166602	XP_020929682.1//LOW QUALITY PROTEIN: ATM interactor [Sus scrofa]
110256857	XM_021074021.1	828	1	0.000179657	LOC110256857	XP_020929680.1//cytochrome P450 2C9-like [Sus scrofa]
100157073	XM_021073990.1	2271	1026	0.0568999	AGT	XP_020929649.1//angiotensinogen [Sus scrofa]
100154535	XM_021073966.1	3983	125	0.00384979	SPRN	XP_020929625.1//shadow of prion protein [Sus scrofa]
100158118	XM_021073955.1,XM_021073956.1	1212	5	0.000538971	CALY	XP_020929614.1//neuron-specific vesicular protein calcyon [Sus scrofa]
100620959	XM_021073944.1	7896	845	0.012884	POLE	XP_020929603.1//DNA polymerase epsilon catalytic subunit A [Sus scrofa]
100624394	XM_021073938.1,XM_021073939.1	4566.88	1213	0.0323896	ANKLE2	XP_020929598.1//ankyrin repeat and LEM domain-containing protein 2 isoform X2 [Sus scrofa];XP_020929597.1//ankyrin repeat and LEM domain-containing protein 2 isoform X1 [Sus scrofa]
106506164	XM_021073891.1	2120	0.68	5.13306e-05	NKX6-2	XP_020929550.1//homeobox protein Nkx-6.2 [Sus scrofa]
102168165	XM_021073887.1,XM_021073889.1	11075.2	11	0.000128326	LOC102168165	XP_020929546.1//uncharacterized protein LOC102168165 [Sus scrofa]
110256844	XM_021073886.1	2120	8	0.00048764	LOC110256844	XP_020929545.1//uncharacterized protein LOC110256844 [Sus scrofa]
110256843	XM_021073885.1	4862	4	0.000102661	NODAL	XP_020929544.1//nodal homolog [Sus scrofa]
110256841	XM_021073881.1,XM_021073882.1	8420	27	0.000384979	LOC110256841	XP_020929540.1//basic salivary proline-rich protein 2-like [Sus scrofa]
100154915	XM_021073878.1,XM_021073880.1	3556.63	94	0.00325949	PWWP2B	XP_020929539.1//PWWP domain-containing protein 2B isoform X2 [Sus scrofa];XP_020929537.1//PWWP domain-containing protein 2B isoform X1 [Sus scrofa]
100157415	XM_021073870.1,XM_021073872.1	2350	0.94	5.13306e-05	LOC100157415	XP_020749811.1//olfactory receptor 6C74-like [Odocoileus virginianus texanus]
100738475	XM_021073865.1	2656	152.76	0.00718628	LOC100738475	XP_020929524.1//core histone macro-H2A.2 [Sus scrofa]
102158067	XM_021073792.1,XM_021073793.1,XM_021073794.1,XM_021073795.1	3599	180	0.00615967	EXOC6	XP_002916148.1//PREDICTED: exocyst complex component 6 isoform X2 [Ailuropoda melanoleuca];XP_005637600.1//exocyst complex component 6 isoform X3 [Canis lupus familiaris];XP_020929451.1//exocyst complex component 6 isoform X1 [Sus scrofa];XP_020929452.1//exocyst complex component 6 isoform X2 [Sus scrofa]
110256835	XM_021073790.1	4482	262	0.00713495	PALD1	XP_020929449.1//LOW QUALITY PROTEIN: paladin [Sus scrofa]
100511351	XM_021073758.1,XM_021073759.1	5986.72	13642	0.275722	NID1	XP_020929418.1//nidogen-1 isoform X2 [Sus scrofa];XP_020929417.1//nidogen-1 isoform X1 [Sus scrofa]
100153654	XM_021073755.1,XM_021073756.1	6541.84	662	0.0122167	ZNRF3	XP_020929414.1//E3 ubiquitin-protein ligase ZNRF3 isoform X1 [Sus scrofa]
100523027	XM_021073723.1,XM_021073724.1,XM_021073725.1	5041	1.11	2.56653e-05	MYO1H	XP_007129564.1//PREDICTED: unconventional myosin-Ih [Physeter catodon]
100519221	XM_021073717.1	5991	3	5.13306e-05	LOC100519221	XP_020929376.1//LOW QUALITY PROTEIN: deleted in malignant brain tumors 1 protein [Sus scrofa]
100152718	XM_021073714.1	7316	7.8	0.000128326	VWA2	XP_006077029.1//PREDICTED: von Willebrand factor A domain-containing protein 2 isoform X5 [Bubalus bubalis]
100519570	XM_021073704.1	4521	1	2.56653e-05	KLLN	XP_020929363.1//LOW QUALITY PROTEIN: killin [Sus scrofa]
102161997	XM_021073695.1	1237	1	0.000102661	LOC102161997	XP_020929354.1//wiskott-Aldrich syndrome protein family member 1-like [Sus scrofa]
110256818	XM_021073691.1	1206	1	0.000102661	LOC110256818	XP_020929350.1//basic salivary proline-rich protein 1-like [Sus scrofa]
110256816	XM_021073689.1	1667	1	7.69958e-05	LOC110256816	XP_020929348.1//uncharacterized protein LOC110256816 [Sus scrofa]
110256815	XM_021073687.1	936	21.97	0.00325949	LOC110256815	XP_020929346.1//uncharacterized protein LOC110256815, partial [Sus scrofa]
397570	XM_021073680.1	1625	199.37	0.0158611	OAS1	XP_020929339.1//LOW QUALITY PROTEIN: 2'-5'-oligoadenylate synthase 1 [Sus scrofa]
102167534	XM_021073679.1	4777	1	2.56653e-05	IL31	XP_020929338.1//interleukin-31 [Sus scrofa]
110256813	XM_021073677.1	1114	1	0.000128326	LOC110256813	XP_020929336.1//transmembrane protein 132B-like [Sus scrofa]
110256807	XM_021073633.1	2443	25	0.00128326	LOC110256807	XP_020929292.1//uncharacterized protein LOC110256807 [Sus scrofa]
106504199	XM_021073586.1	1003	4.84	0.000667297	LOC106504199	XP_020929245.1//protein FAM24A-like [Sus scrofa]
396783	XM_021073582.1	712	8	0.00164258	AWN	XP_020929241.1//carbohydrate-binding protein AWN [Sus scrofa]
100155334	XM_021073557.1,XM_021073558.1,XM_021073559.1,XM_021073560.1,XM_021073561.1	4202	6	0.000179657	TMEM233	XP_008705906.1//PREDICTED: transmembrane protein 233 isoform X1 [Ursus maritimus];XP_020929216.1//transmembrane protein 233 isoform X1 [Sus scrofa];XP_020929217.1//transmembrane protein 233 isoform X2 [Sus scrofa];XP_020929220.1//transmembrane protein 233 isoform X5 [Sus scrofa]
110256792	XM_021073536.1	10440	8.76	0.000102661	LOC110256792	XP_020929195.1//protocadherin-15-like [Sus scrofa]
100520866	XM_021073491.1	439	1048	0.413878	USMG5	XP_020929150.1//up-regulated during skeletal muscle growth protein 5 [Sus scrofa]
100152210	XM_021073484.1	3268	314	0.0118574	TAF5	XP_020929143.1//transcription initiation factor TFIID subunit 5 [Sus scrofa]
100157013	XM_021073464.1	4730	1657	0.0426557	SEC23IP	XP_020929123.1//LOW QUALITY PROTEIN: SEC23-interacting protein [Sus scrofa]
110256771	XM_021073434.1	2066	256	0.0157071	RNF34	XP_020929093.1//E3 ubiquitin-protein ligase RNF34 [Sus scrofa]
100156603	XM_021073407.1	2282	8	0.00043631	CCDC172	XP_020929066.1//coiled-coil domain-containing protein 172 [Sus scrofa]
100516526	XM_021073336.1,XM_021073345.1,XM_021073346.1,XM_021073356.1,XM_021073366.1,XM_021073376.1,XM_021073385.1	4871.74	92	0.00230987	GRIK2	XP_020928995.1//glutamate receptor ionotropic, kainate 2 isoform X1 [Sus scrofa];XP_020929015.1//glutamate receptor ionotropic, kainate 2 isoform X2 [Sus scrofa];XP_020929044.1//glutamate receptor ionotropic, kainate 2 isoform X5 [Sus scrofa];XP_011995213.1//PREDICTED: glutamate receptor ionotropic, kainate 2 isoform X6 [Ovis aries musimon]
100156777	XM_021073318.1,XM_021073319.1,XM_021073320.1,XM_021073321.1,XM_021073322.1,XM_021073323.1	2471.41	672.52	0.0340835	CASP7	XP_020928981.1//caspase-7 isoform X3 [Sus scrofa];XP_020928980.1//caspase-7 isoform X2 [Sus scrofa];XP_020928977.1//caspase-7 isoform X1 [Sus scrofa]
100523515	XM_021073260.1	3505	824	0.0289248	DDX54	XP_020928919.1//ATP-dependent RNA helicase DDX54 [Sus scrofa]
100158040	XM_021073226.1,XM_021073227.1,XM_021073228.1,XM_021073229.1,XM_021073230.1	3054.77	909	0.0368553	LOC100158040	XP_020928885.1//histone PARylation factor 1 isoform X1 [Sus scrofa];XP_020928889.1//histone PARylation factor 1 isoform X5 [Sus scrofa];XP_020928887.1//histone PARylation factor 1 isoform X3 [Sus scrofa];XP_020928886.1//histone PARylation factor 1 isoform X2 [Sus scrofa];XP_020928888.1//histone PARylation factor 1 isoform X4 [Sus scrofa]
110256737	XM_021073223.1	3776	1379	0.0448116	CISD1	XP_003993996.2//PREDICTED: CDGSH iron-sulfur domain-containing protein 1 isoform X2 [Felis catus]
100623323	XM_021073221.1,XM_021073222.1	6664.73	450	0.00816156	IPMK	XP_020928880.1//inositol polyphosphate multikinase isoform X1 [Sus scrofa];XP_020928881.1//inositol polyphosphate multikinase isoform X2 [Sus scrofa]
100157563	XM_021073215.1	10964	64	0.000692962	RBM20	XP_004428130.1//PREDICTED: RNA-binding protein 20 isoform X1 [Ceratotherium simum simum]
100521339	XM_021073148.1	3631	687	0.0232527	ZNF503	XP_020928807.1//zinc finger protein 503 [Sus scrofa]
100627357	XM_021073109.1	3551	1	2.56653e-05	LOC100627357	XP_020928768.1//olfactory receptor 13A1-like [Sus scrofa]
100156262	XM_021073102.1,XM_021073104.1,XM_021073105.1	3102	1050.6	0.0419114	PAPSS2	XP_020928764.1//bifunctional 3'-phosphoadenosine 5'-phosphosulfate synthase 2 isoform X3 [Sus scrofa];XP_019507060.1//PREDICTED: bifunctional 3'-phosphoadenosine 5'-phosphosulfate synthase 2 [Hipposideros armiger];XP_020928761.1//bifunctional 3'-phosphoadenosine 5'-phosphosulfate synthase 2 isoform X1 [Sus scrofa]
100625262	XM_021073101.1	1187	2	0.000230987	LRRC75B	XP_020928760.1//leucine-rich repeat-containing protein 75B [Sus scrofa]
110256708	XM_021073095.1	3462	26	0.00092395	LOC110256708	XP_020928754.1//uncharacterized protein LOC110256708 [Sus scrofa]
100157770	XM_021073058.1,XM_021073059.1,XM_021073060.1	8379.89	182	0.00261786	RTKN2	XP_020928717.1//rhotekin-2 isoform X1 [Sus scrofa]
100157904	XM_021073024.1	10237	77	0.000898285	WDFY4	XP_007178794.1//PREDICTED: WD repeat- and FYVE domain-containing protein 4 [Balaenoptera acutorostrata scammoni]
100152341	XM_021073023.1	3308	3	0.000102661	LRRC18	XP_020928682.1//LOW QUALITY PROTEIN: leucine-rich repeat-containing protein 18 [Sus scrofa]
100524111	XM_021073020.1,XM_021073021.1	1192.2	189	0.0212252	ZNF32	XP_004410294.1//PREDICTED: zinc finger protein 32 isoform X1 [Odobenus rosmarus divergens]
110256689	XM_021073002.1	2025	1	5.13306e-05	LOC110256689	XP_020928661.1//basic proline-rich protein-like [Sus scrofa]
100516296	XM_021072992.1,XM_021072993.1,XM_021072995.1	4042	10	0.000307983	EGR3	DAA26724.1//TPA: early growth response 3-like [Bos taurus];XP_007960102.1//PREDICTED: early growth response protein 3 isoform X3 [Chlorocebus sabaeus];XP_015860442.1//PREDICTED: early growth response protein 3 isoform X1 [Peromyscus maniculatus bairdii]
102164386	XM_021072989.1	2280	10	0.000564636	HCAR2	XP_020928648.1//hydroxycarboxylic acid receptor 2 [Sus scrofa]
100736645	XM_021072982.1,XM_021072983.1,XM_021072984.1,XM_021072985.1,XM_021072986.1,XM_021072987.1	1381	1	0.000102661	B3GNT4	XP_020928641.1//N-acetyllactosaminide beta-1,3-N-acetylglucosaminyltransferase 4 isoform X1 [Sus scrofa]
110256677	XM_021072954.1	2040	3	0.000179657	LOC110256677	XP_020928613.1//zinc finger protein 280A-like [Sus scrofa]
100515970	XM_021072949.1	4180	4	0.000128326	OSBP2	XP_020928608.1//LOW QUALITY PROTEIN: oxysterol-binding protein 2 [Sus scrofa]
100157664	XM_021072904.1	2472	3	0.000153992	LOC100157664	XP_020928563.1//methyl-CpG-binding domain protein 3-like 1 [Sus scrofa]
110256671	XM_021072903.1	2848	81	0.00354181	ZNF891	XP_006740648.1//PREDICTED: zinc finger protein 699 [Leptonychotes weddellii]
100623172	XM_021072862.1,XM_021072863.1	3293	1	2.56653e-05	GLT1D1	XP_020928521.1//glycosyltransferase 1 domain-containing protein 1 isoform X1 [Sus scrofa];XP_020928522.1//glycosyltransferase 1 domain-containing protein 1 isoform X2 [Sus scrofa]
100154198	XM_021072837.1	2740	705	0.0320303	TRAFD1	XP_020928496.1//TRAF-type zinc finger domain-containing protein 1 [Sus scrofa]
102166950	XM_021072826.1,XM_021072827.1,XM_021072828.1	2961	3	0.000128326	GFRA2	XP_020928487.1//GDNF family receptor alpha-2 isoform X3 [Sus scrofa];XP_020928485.1//GDNF family receptor alpha-2 isoform X1 [Sus scrofa]
102166958	XM_021072822.1,XM_021072823.1,XM_021072824.1,XM_021072825.1	6610	4	7.69958e-05	LOC102166958	XP_006069554.1//PREDICTED: contactin-associated protein-like 3-like isoform X2 [Bubalus bubalis];XP_006069553.1//PREDICTED: contactin-associated protein-like 3-like isoform X1 [Bubalus bubalis]
100152811	XM_021072791.1	1302	295	0.0300027	NTPCR	XP_020928450.1//cancer-related nucleoside-triphosphatase [Sus scrofa]
100738645	XM_021072790.1	2844	19.86	0.000872619	CABP7	XP_017711107.1//PREDICTED: calcium-binding protein 7 [Rhinopithecus bieti]
100155987	XM_021072760.1	4409	389	0.0107794	RRP12	XP_020928419.1//RRP12-like protein [Sus scrofa]
100738102	XM_021072754.1	11619	613	0.00631366	RNF217	XP_020928413.1//probable E3 ubiquitin-protein ligase RNF217 [Sus scrofa]
100626928	XM_021072737.1	3546	2499	0.0866973	RHOU	XP_020928396.1//rho-related GTP-binding protein RhoU [Sus scrofa]
100156205	XM_021072736.1	2643	42	0.00197623	ALOX5	XP_020928395.1//LOW QUALITY PROTEIN: arachidonate 5-lipoxygenase [Sus scrofa]
397655	XM_021072701.1	2624	6994	0.332725	RAN	KYO39572.1//GTP-binding nuclear protein Ran [Alligator mississippiensis]
100520934	XM_021072695.1,XM_021072696.1,XM_021072697.1,XM_021072698.1,XM_021072699.1,XM_021072700.1	9733.59	4	5.13306e-05	NOS1	XP_007189528.1//PREDICTED: LOW QUALITY PROTEIN: nitric oxide synthase, brain [Balaenoptera acutorostrata scammoni];XP_020928354.1//nitric oxide synthase, brain isoform X1 [Sus scrofa]
100737324	XM_021072689.1,XM_021072690.1,XM_021072691.1,XM_021072692.1	2573.75	320	0.0155275	KLHL22	XP_020928349.1//kelch-like protein 22 isoform X2 [Sus scrofa]
100625296	XM_021072670.1	5210	27	0.000641632	PDZD7	XP_020928329.1//LOW QUALITY PROTEIN: PDZ domain-containing protein 7 [Sus scrofa]
100513823	XM_021072644.1,XM_021072645.1	2224	4	0.000230987	PRSS55	XP_020928303.1//serine protease 55 isoform X1 [Sus scrofa]
100157876	XM_021072612.1	7777	2	2.56653e-05	FAM196A	XP_020928271.1//LOW QUALITY PROTEIN: protein FAM196A [Sus scrofa]
110256627	XM_021072536.1,XM_021072537.1	1109.24	915	0.111567	DGCR6L	XP_010955247.1//PREDICTED: protein DGCR6L [Camelus bactrianus];XP_020928196.1//protein DGCR6L isoform X2 [Sus scrofa]
110256626	XM_021072532.1,XM_021072533.1,XM_021072535.1	2296.68	227	0.0124477	LOC110256626	XP_020928191.1//proline dehydrogenase 1, mitochondrial isoform X1 [Sus scrofa];XP_020928192.1//proline dehydrogenase 1, mitochondrial isoform X2 [Sus scrofa]
100151990	XM_021072523.1,XM_021072525.1	5059.5	822	0.0197366	ULK1	XP_020928182.1//serine/threonine-protein kinase ULK1 isoform X1 [Sus scrofa];XP_020928184.1//serine/threonine-protein kinase ULK1 isoform X2 [Sus scrofa]
110256624	XM_021072517.1	2679	1229.69	0.0572336	TRIAP1	XP_020928176.1//TP53-regulated inhibitor of apoptosis 1 [Sus scrofa]
396765	XM_021072515.1	1800	772	0.0549494	GLTP	XP_007180173.1//PREDICTED: glycolipid transfer protein isoform X1 [Balaenoptera acutorostrata scammoni]
100622769	XM_021072505.1,XM_021072507.1,XM_021072512.1,XM_021072516.1	5531.55	663	0.0145265	MAP3K5	XP_020928171.1//mitogen-activated protein kinase kinase kinase 5 isoform X3 [Sus scrofa];XP_016866362.1//PREDICTED: mitogen-activated protein kinase kinase kinase 5 isoform X4 [Homo sapiens];XP_020928164.1//mitogen-activated protein kinase kinase kinase 5 isoform X1 [Sus scrofa]
100156493	XM_021072488.1	8658	41	0.000564636	MN1	XP_020928147.1//LOW QUALITY PROTEIN: transcriptional activator MN1 [Sus scrofa]
100156545	XM_021072487.1	3305	324	0.0120883	AACS	XP_020928146.1//acetoacetyl-CoA synthetase [Sus scrofa]
100156965	XM_021072457.1	10063	5	5.13306e-05	SRRM4	XP_020928116.1//serine/arginine repetitive matrix protein 4 [Sus scrofa]
100151943	XM_021072446.1,XM_021072450.1,XM_021072454.1,XM_021072459.1,XM_021072467.1,XM_021072473.1,XM_021072475.1,XM_021072482.1	1576.63	182	0.0149629	AIG1	XP_012615182.1//androgen-induced gene 1 protein isoform X3 [Microcebus murinus];XP_020928141.1//androgen-induced gene 1 protein isoform X8 [Sus scrofa];XP_009240616.1//PREDICTED: androgen-induced gene 1 protein [Pongo abelii];XP_020928126.1//androgen-induced gene 1 protein isoform X5 [Sus scrofa];XP_020928118.1//androgen-induced gene 1 protein isoform X4 [Sus scrofa];XP_020928105.1//androgen-indu…
100158205	XM_021072437.1,XM_021072438.1	4347	2115	0.0594151	GALNT7	XP_020928097.1//N-acetylgalactosaminyltransferase 7 isoform X2 [Sus scrofa];XP_020928096.1//N-acetylgalactosaminyltransferase 7 isoform X1 [Sus scrofa]
106508718	XM_021072436.1	3661	142.06	0.00477374	SCRG1	ABR01162.1//endonuclease/reverse transcriptase [Sus scrofa]
100620430	XM_021072431.1,XM_021072432.1,XM_021072433.1,XM_021072435.1	2052.52	163	0.0100608	SAP30	XP_020928091.1//histone deacetylase complex subunit SAP30 isoform X2 [Sus scrofa];XP_020928090.1//histone deacetylase complex subunit SAP30 isoform X1 [Sus scrofa];XP_020928092.1//histone deacetylase complex subunit SAP30 isoform X3 [Sus scrofa];XP_020928094.1//histone deacetylase complex subunit SAP30 isoform X4 [Sus scrofa]
100623362	XM_021072420.1	3913	401	0.0125503	TMEM132C	XP_020928079.1//transmembrane protein 132C [Sus scrofa]
100525129	XM_021072391.1	5529	4	7.69958e-05	RASAL1	XP_020928050.1//LOW QUALITY PROTEIN: rasGAP-activating-like protein 1 [Sus scrofa]
100153026	XM_021072390.1	3854	1373	0.0436823	ABCB10	XP_020928049.1//ATP-binding cassette sub-family B member 10, mitochondrial [Sus scrofa]
100626566	XM_021072388.1	6880	403	0.00705795	MTMR9	XP_020928047.1//myotubularin-related protein 9 [Sus scrofa]
100154940	XM_021072334.1,XM_021072338.1	2828.14	1811	0.0796137	FUCA2	XP_020927997.1//plasma alpha-L-fucosidase isoform X2 [Sus scrofa];XP_020927993.1//plasma alpha-L-fucosidase isoform X1 [Sus scrofa]
110256602	XM_021072331.1,XM_021072332.1,XM_021072333.1	1676.2	185	0.0142442	TSPAN15	XP_020927992.1//tetraspanin-15 isoform X3 [Sus scrofa];XP_020927990.1//tetraspanin-15 isoform X1 [Sus scrofa];XP_020927991.1//tetraspanin-15 isoform X2 [Sus scrofa]
110256599	XM_021072329.1	2482	82	0.00413211	FRAT2	XP_020927988.1//GSK-3-binding protein FRAT2 [Sus scrofa]
110256598	XM_021072328.1	2715	30	0.00138592	FRAT1	XP_020927987.1//proto-oncogene FRAT1 [Sus scrofa]
100156070	XM_021072299.1,XM_021072300.1	1980	388	0.024921	TBC1D10A	XP_020927958.1//TBC1 domain family member 10A isoform X1 [Sus scrofa]
100157115	XM_021072295.1,XM_021072296.1	1772.65	3	0.000205322	RSPH14	XP_020927954.1//radial spoke head 14 homolog [Sus scrofa]
100151867	XM_021072293.1,XM_021072294.1	2944.5	167	0.00703229	GNAZ	XP_848605.1//guanine nucleotide-binding protein G(z) subunit alpha [Canis lupus familiaris];XP_020927953.1//guanine nucleotide-binding protein G(z) subunit alpha isoform X2 [Sus scrofa]
102167101	XM_021072278.1	3114	517	0.0205322	ELP3	XP_020927937.1//elongator complex protein 3 [Sus scrofa]
106506364	XM_021071855.1	4672	6	0.000153992	PACRG	XP_020927514.1//parkin coregulated gene protein [Sus scrofa]
110255278	XM_021071741.1,XM_021071742.1,XM_021071743.1	10134.7	356.01	0.00420911	ZNF35	XP_015091837.1//PREDICTED: zinc finger protein 35 isoform X5 [Vicugna pacos]
100739142	XM_021071678.1	6923	1	2.56653e-05	SCN11A	XP_020927337.1//LOW QUALITY PROTEIN: sodium channel protein type 11 subunit alpha [Sus scrofa]
100158221	XM_021071665.1	3296	7	0.000256653	SLC22A14	XP_020927324.1//LOW QUALITY PROTEIN: solute carrier family 22 member 14 [Sus scrofa]
100153766	XM_021071663.1	6802	113	0.00200189	DLEC1	XP_015091781.1//PREDICTED: LOW QUALITY PROTEIN: deleted in lung and esophageal cancer protein 1 [Vicugna pacos]
100626707	XM_021071658.1,XM_021071659.1,XM_021071660.1	7197.18	422	0.00705795	ITGA9	XP_020927319.1//integrin alpha-9 isoform X3 [Sus scrofa];XP_020927317.1//integrin alpha-9 isoform X1 [Sus scrofa];XP_020927318.1//integrin alpha-9 isoform X2 [Sus scrofa]
102162779	XM_021071657.1	1615	4	0.000307983	C13H3orf35	XP_020927316.1//LOW QUALITY PROTEIN: AP20 region protein 1 [Sus scrofa]
110256563	XM_021071556.1	4223	24.81	0.000718628	TMPPE	XP_020927215.1//LOW QUALITY PROTEIN: transmembrane protein with metallophosphoesterase domain [Sus scrofa]
110256562	XM_021071555.1	5227	3	7.69958e-05	SUSD5	XP_020927214.1//sushi domain-containing protein 5 [Sus scrofa]
100624593	XM_021071553.1	2448	4169	0.213458	GLB1	XP_020927212.1//LOW QUALITY PROTEIN: beta-galactosidase [Sus scrofa]
100623377	XM_021071543.1,XM_021071544.1,XM_021071545.1,XM_021071546.1,XM_021071548.1,XM_021071549.1,XM_021071550.1,XM_021071551.1	2971.4	825	0.0344428	CNOT10	XP_020927207.1//CCR4-NOT transcription complex subunit 10 isoform X5 [Sus scrofa];XP_019486277.1//PREDICTED: CCR4-NOT transcription complex subunit 10 isoform X2 [Hipposideros armiger];XP_020927202.1//CCR4-NOT transcription complex subunit 10 isoform X1 [Sus scrofa];XP_020927208.1//CCR4-NOT transcription complex subunit 10 isoform X6 [Sus scrofa];XP_019486276.1//PREDICTED: CCR4-NOT transcription …
100511779	XM_021071542.1	2570	1183	0.0575415	DYNC1LI1	XP_020927201.1//cytoplasmic dynein 1 light intermediate chain 1 [Sus scrofa]
100622925	XM_021071520.1	2863	1	5.13306e-05	TSPEAR	XP_020927179.1//thrombospondin-type laminin G domain and EAR repeat-containing protein [Sus scrofa]
100621757	XM_021071510.1	2910	1839	0.0784587	PFKL	XP_020927169.1//ATP-dependent 6-phosphofructokinase, liver type [Sus scrofa]
100624671	XM_021071501.1	1255	185	0.0196083	CMTM8	XP_007191594.1//PREDICTED: CKLF-like MARVEL transmembrane domain-containing protein 8 isoform X2 [Balaenoptera acutorostrata scammoni]
100526184	XM_021071499.1	1937	5.36	0.000359314	LOC100526184	XP_020927158.1//oxysterol-binding protein-related protein 10 [Sus scrofa]
100038019	XM_021071493.1	4316	4675	0.132279	TGFBR2	XP_020927152.1//TGF-beta receptor type-2 [Sus scrofa]
100622627	XM_021071456.1,XM_021071457.1,XM_021071458.1,XM_021071459.1,XM_021071460.1,XM_021071461.1	7235	2	2.56653e-05	NEK10	XP_020927118.1//serine/threonine-protein kinase Nek10 isoform X3 [Sus scrofa];XP_011899194.1//PREDICTED: serine/threonine-protein kinase Nek10 isoform X9 [Cercocebus atys];XP_020927117.1//serine/threonine-protein kinase Nek10 isoform X2 [Sus scrofa];XP_011899189.1//PREDICTED: serine/threonine-protein kinase Nek10 isoform X4 [Cercocebus atys];XP_020927119.1//serine/threonine-protein kinase Nek10 i…
100154451	XM_021071450.1	3660	1508	0.0506376	CYYR1	XP_020927109.1//cysteine and tyrosine-rich protein 1 [Sus scrofa]
106508546	XM_021071409.1,XM_021071410.1,XM_021071411.1,XM_021071412.1,XM_021071413.1,XM_021071414.1,XM_021071415.1,XM_021071416.1,XM_021071417.1,XM_021071418.1,XM_021071419.1,XM_021071420.1	9297	1	2.56653e-05	LOC106508546	XP_020927079.1//uncharacterized protein LOC106508546 isoform X4 [Sus scrofa];XP_020927068.1//uncharacterized protein LOC106508546 isoform X1 [Sus scrofa];XP_020927078.1//uncharacterized protein LOC106508546 isoform X3 [Sus scrofa]
100525955	XM_021071382.1	889	9	0.00141159	SOX14	AAI00556.1//Sox14 protein, partial [Mus musculus]
102167460	XM_021071365.1	2649	49.13	0.00230987	PP2D1	XP_020927024.1//protein phosphatase 2C-like domain-containing protein 1 [Sus scrofa]
100155924	XM_021071357.1	2967	950	0.0397042	RFTN1	XP_020927016.1//raftlin [Sus scrofa]
100624545	XM_021071338.1	3205	1	5.13306e-05	COLQ	XP_013188122.1//PREDICTED: fibril-forming collagen alpha chain-like [Amyelois transitella]
100152693	XM_021071323.1	1995	117	0.00744293	NUDT16	XP_020926982.1//U8 snoRNA-decapping enzyme [Sus scrofa]
100524713	XM_021071319.1	7614	2	2.56653e-05	LOC100524713	XP_007453264.1//PREDICTED: cell cycle control protein 50C-like [Lipotes vexillifer]
100523641	XM_021071309.1	8153	1990	0.0293354	TOMM70	XP_004858034.1//mitochondrial import receptor subunit TOM70 [Heterocephalus glaber]
110256515	XM_021071150.1,XM_021071161.1,XM_021071172.1	1674.91	60.89	0.00469675	MED22	XP_020926831.1//mediator of RNA polymerase II transcription subunit 22 isoform X3 [Sus scrofa];XP_020926820.1//mediator of RNA polymerase II transcription subunit 22 isoform X2 [Sus scrofa];XP_020926809.1//mediator of RNA polymerase II transcription subunit 22 isoform X1 [Sus scrofa]
100623620	XM_021071128.1	2974	4770.44	0.198906	SURF4	NP_001095979.1//surfeit locus protein 4 [Bos taurus]
100157330	XM_021071127.1	14625	8	7.69958e-05	CLSTN2	XP_020926786.1//calsyntenin-2 [Sus scrofa]
100522642	XM_021071120.1	1000	4	0.000538971	LYZL4	XP_020926779.1//lysozyme-like protein 4 [Sus scrofa]
100623705	XM_021071079.1,XM_021071080.1	5345	437	0.00993246	PWP2	XP_020926739.1//periodic tryptophan protein 2 homolog isoform X2 [Sus scrofa];XP_020926738.1//periodic tryptophan protein 2 homolog isoform X1 [Sus scrofa]
100621265	XM_021071058.1	4463	262	0.00716061	SIK1	XP_020926717.1//serine/threonine-protein kinase SIK1 [Sus scrofa]
110256499	XM_021071048.1,XM_021071049.1	1316.26	1097	0.110232	U2AF1	NP_001037756.1//splicing factor U2AF 35 kDa subunit [Rattus norvegicus];NP_001157241.1//splicing factor U2AF 35 kDa subunit isoform 2 [Mus musculus]
100620416	XM_021071021.1	6454	179	0.00336215	ABCG1	XP_020926680.1//ATP-binding cassette sub-family G member 1 [Sus scrofa]
100620128	XM_021071018.1,XM_021071019.1	7530	183	0.00292584	ZBTB21	XP_020926677.1//zinc finger and BTB domain-containing protein 21 [Sus scrofa]
100516832	XM_021070992.1	14304	29.26	0.000256653	B3GALT5	XP_020926651.1//LOW QUALITY PROTEIN: beta-1,3-galactosyltransferase 5 [Sus scrofa]
100154449	XM_021070986.1,XM_021070987.1	3573.96	1099	0.0378306	ETS2	XP_020926645.1//protein C-ets-2 [Sus scrofa]
100628171	XM_021070917.1,XM_021070918.1,XM_021070919.1	1802.11	42	0.00297717	EVA1C	XP_020926576.1//protein eva-1 homolog C isoform X1 [Sus scrofa];XP_020926577.1//protein eva-1 homolog C isoform X2 [Sus scrofa];XP_020926578.1//protein eva-1 homolog C isoform X3 [Sus scrofa]
110256475	XM_021070912.1	2797	253	0.0112414	MIS18A	XP_020926571.1//protein Mis18-alpha [Sus scrofa]
100627454	XM_021070911.1	6534	857	0.0158355	HUNK	XP_020926570.1//LOW QUALITY PROTEIN: hormonally up-regulated neu tumor-associated kinase [Sus scrofa]
100522952	XM_021070864.1,XM_021070865.1,XM_021070866.1	9627.16	2384	0.0296947	ADAMTS5	XP_020926525.1//A disintegrin and metalloproteinase with thrombospondin motifs 5 isoform X2 [Sus scrofa];XP_020926523.1//A disintegrin and metalloproteinase with thrombospondin motifs 5 isoform X1 [Sus scrofa]
100737392	XM_021070858.1,XM_021070859.1	8657.76	72.04	0.00100095	NCAM2	XP_020926518.1//neural cell adhesion molecule 2 isoform X2 [Sus scrofa];XP_020926517.1//neural cell adhesion molecule 2 isoform X1 [Sus scrofa]
110256466	XM_021070852.1	2500	52	0.00259219	GPR27	XP_020926511.1//probable G-protein coupled receptor 27 [Sus scrofa]
100157298	XM_021070815.1,XM_021070816.1,XM_021070817.1	2257.88	187	0.0104458	SAMSN1	XP_020926474.1//SAM domain-containing protein SAMSN-1 isoform X1 [Sus scrofa];XP_020926475.1//SAM domain-containing protein SAMSN-1 isoform X2 [Sus scrofa];XP_020926476.1//SAM domain-containing protein SAMSN-1 isoform X3 [Sus scrofa]
100156209	XM_021070783.1	3209	864	0.0332622	GBE1	XP_020926442.1//1,4-alpha-glucan-branching enzyme [Sus scrofa]
110256454	XM_021070750.1,XM_021070751.1,XM_021070752.1	4263	2884	0.0826679	CGGBP1	XP_022363879.1//LOW QUALITY PROTEIN: CGG triplet repeat-binding protein 1 [Enhydra lutris kenyoni]
110256444	XM_021070687.1	4628	2	5.13306e-05	LOC110256444	XP_008687922.1//PREDICTED: olfactory receptor 5K1-like [Ursus maritimus]
100153787	XM_021070686.1	4239	3	7.69958e-05	GPR15	XP_020926345.1//G-protein coupled receptor 15 [Sus scrofa]
[truncated: 14,621 more rows]

## Sheet: H1P2
gene_id	transcript_id(s)	length	expected_count	H1P2_TPM	Symbol	Nr Description
407067	BGI_novel_T026400,NM_214447.1	497	256732	84.5922	HBE1	NP_999612.1//hemoglobin subunit epsilon [Sus scrofa];SAI82255.1//TPA: globin B1 [Sus scrofa]
100152001	NM_001243297.1	4768	1499963	38.7383	COL3A1	NP_001230226.1//collagen alpha-1(III) chain precursor [Sus scrofa]
110259958	BGI_novel_T016464,BGI_novel_T016465,BGI_novel_T016466,BGI_novel_T016467,BGI_novel_T016468,BGI_novel_T016469,BGI_novel_T016470,BGI_novel_T016471,BGI_novel_T016472,XM_021086966.1	616.18	121356	30.1133	LOC110259958	EGW10374.1//Hemoglobin subunit alpha [Cricetulus griseus];XP_020942625.1//hemoglobin subunit alpha [Sus scrofa];AQN67653.1//Hemoglobin subunit alpha [Homo sapiens]
397664	NM_214373.1	849	91002	15.2298	TPT1	XP_017912255.1//PREDICTED: translationally-controlled tumor protein [Capra hircus]
574059	NM_001097418.2,XM_005654402.3	1776.39	204349	14.8898	EEF1A1	XP_012040812.1//PREDICTED: elongation factor 1-alpha 1-like isoform X1 [Ovis aries]
100738123	BGI_novel_T004861,XM_021067153.1,XM_021067154.1,XM_021067155.1	6001.69	654329	13.3459	COL1A1	XP_020922812.1//collagen alpha-1(I) chain isoform X1 [Sus scrofa];XP_020922813.1//collagen alpha-1(I) chain isoform X2 [Sus scrofa];XP_020922814.1//collagen alpha-1(I) chain isoform X3 [Sus scrofa]
100626716	BGI_novel_T027257,BGI_novel_T027258,NM_001243655.1	5156.57	551683	13.1456	COL1A2	NP_001230584.1//collagen alpha-2(I) chain precursor [Sus scrofa];BAX02569.1//alpha2 chain of type I collagen [Sus scrofa domesticus]
397576	BGI_novel_T021055,BGI_novel_T021056,NM_214308.1	1256.58	114486	12.2043	APOE	AAC29512.1//apolipoprotein-E [Sus scrofa];NP_999473.1//apolipoprotein E precursor [Sus scrofa]
595124	BGI_novel_T011296,NM_001031794.1	1982.35	180994	11.7187	SPARC	NP_001026964.1//SPARC precursor [Sus scrofa];XP_021563985.1//SPARC isoform X2 [Carlito syrichta]
100519021	BGI_novel_T018185,BGI_novel_T018186,BGI_novel_T018187,BGI_novel_T018188,BGI_novel_T018189,BGI_novel_T018190,BGI_novel_T018191,BGI_novel_T018192,BGI_novel_T018193,BGI_novel_T018197,XM_003125735.3,XM_021089794.1	377.54	20741.2	10.139	RPS27	XP_004619237.1//PREDICTED: 40S ribosomal protein S27 [Sorex araneus];XP_017703394.1//PREDICTED: 40S ribosomal protein S27-like [Rhinopithecus bieti];XP_017707282.1//PREDICTED: 40S ribosomal protein S27-like [Rhinopithecus bieti]
100170119	XM_021100696.1	530	27542	8.32017	RPLP1	XP_014394983.1//PREDICTED: 60S acidic ribosomal protein P1 [Myotis brandtii]
100152607	BGI_novel_T020047,BGI_novel_T020048,NM_001243339.1	1970.17	119721	7.80288	LUM	NP_001230268.1//lumican precursor [Sus scrofa]
396957	NM_213920.1	1492	87706	7.72886	DCN	NP_999085.1//decorin precursor [Sus scrofa]
100737768	XM_021086967.1	608	28690.5	7.24199	LOC100737768	XP_020942625.1//hemoglobin subunit alpha [Sus scrofa]
100155012	XM_001929385.6,XM_003359244.4,XM_003359247.4,XM_005671129.3,XM_005671130.3	592.32	27664	7.2216	RPS24	XP_009085745.2//PREDICTED: 40S ribosomal protein S24 isoform X1 [Serinus canaria];XP_017204178.1//PREDICTED: 40S ribosomal protein S24 isoform X1 [Oryctolagus cuniculus];ELW47598.1//40S ribosomal protein S24 [Tupaia chinensis];XP_018766533.1//PREDICTED: 40S ribosomal protein S24 isoform X2 [Serinus canaria];ELK35445.1//40S ribosomal protein S24 [Myotis davidii]
100049657	BGI_novel_T012149,NM_001130215.2,NM_001171983.2,NM_001171984.2,NM_001171985.2,NM_214312.3,XM_021077150.1,XM_021077151.1,XM_021077152.1,XM_021077153.1,XM_021077154.1,XM_021077155.1,XM_021077156.1,XM_021077157.1,XM_021077158.1,XM_021077160.1,XM_021077161.1,XM_021077162.1,XM_021077163.1,XM_021077164.1,XM_021077165.1,XM_021077166.1	1528.21	76974	6.60695	GNAS	NP_000507.1//protein GNAS isoform GNASL [Homo sapiens];NP_536351.1//protein GNAS isoform GNASS [Homo sapiens];NP_001123687.1//SCG6 (secretogranin VI) isoform SCG6 [Sus scrofa];XP_020932811.1//guanine nucleotide-binding protein G(s) subunit alpha isoform X3 [Sus scrofa];XP_020932809.1//guanine nucleotide-binding protein G(s) subunit alpha isoform X1 [Sus scrofa];XP_021110830.1//guanine nucleotide-…
414915	NM_001001867.1	557	21480	6.07516	LGALS1	NP_001001867.1//galectin-1 [Sus scrofa]
414398	BGI_novel_T004748,BGI_novel_T004749,BGI_novel_T004750,BGI_novel_T004751,BGI_novel_T004752,NM_001129955.1	523.63	19641.8	6.03037	RPL23	XP_016020310.1//PREDICTED: 60S ribosomal protein L23 [Rousettus aegyptiacus];XP_007468010.1//PREDICTED: 60S ribosomal protein L23-like [Lipotes vexillifer];ETE71453.1//60S ribosomal protein L23 [Ophiophagus hannah]
396942	NM_001163998.1	1536	66251	5.65499	ANXA1	NP_001157470.1//annexin A1 [Sus scrofa]
100737689	BGI_novel_T016473,BGI_novel_T016474,BGI_novel_T016475,XM_003481082.4	1502.82	62951.5	5.50361	HBZ	XP_003481131.1//hemoglobin subunit mu [Sus scrofa];XP_006050032.1//PREDICTED: hemoglobin subunit zeta-like [Bubalus bubalis];XP_003481130.1//hemoglobin subunit zeta [Sus scrofa]
733593	BGI_novel_T028687,NM_001044543.1	846.32	31756	5.3346	RPL10	XP_004875050.3//60S ribosomal protein L10 [Heterocephalus glaber];XP_007120058.1//PREDICTED: 60S ribosomal protein L10 [Physeter catodon]
397418	BGI_novel_T014036,BGI_novel_T014037,NM_214211.1,XM_005652916.3,XM_013991270.1,XM_013991276.2	527.58	17234.1	5.23819	UBA52	XP_007116988.1//PREDICTED: ubiquitin-60S ribosomal protein L40 isoform X2 [Physeter catodon];XP_007116987.1//PREDICTED: ubiquitin-60S ribosomal protein L40 isoform X1 [Physeter catodon];XP_020139466.1//ubiquitin-60S ribosomal protein L40 isoform X1 [Microcebus murinus];XP_005869533.2//PREDICTED: ubiquitin-60S ribosomal protein L40 [Myotis brandtii];XP_004060373.2//PREDICTED: ubiquitin-60S ribosom…
100624157	BGI_novel_T016331,XM_021086796.1	1059.48	40432.4	5.2279	RPS2	XP_020942455.1//40S ribosomal protein S2 [Sus scrofa]
397030	BGI_novel_T013412,NM_213975.1,XM_005660803.3	999.99	37083	5.12417	FTH1	XP_007198511.1//PREDICTED: LOW QUALITY PROTEIN: ferritin, heavy polypeptide 1 [Balaenoptera acutorostrata scammoni];XP_007448523.1//PREDICTED: ferritin heavy chain-like [Lipotes vexillifer];NP_999140.1//ferritin heavy chain [Sus scrofa]
100514637	XM_003125136.5	607	20252	5.12275	RPS27A	XP_011985960.1//PREDICTED: ubiquitin-40S ribosomal protein S27a [Ovis aries musimon]
100516861	BGI_novel_T023206,BGI_novel_T023217,BGI_novel_T023218,XM_003128060.4	767.13	26677	5.04174	RPS8	XP_011857247.1//PREDICTED: 40S ribosomal protein S8 isoform X1 [Mandrillus leucophaeus]
100037997	BGI_novel_T019273,NM_001097481.2	469.34	13999	4.99174	RPS26	XP_005335675.1//40S ribosomal protein S26 [Ictidomys tridecemlineatus]
100625001	BGI_novel_T001211,NM_001244558.1,XM_021077855.1	742.29	24844	4.88701	RPL17	XP_011929989.1//PREDICTED: 60S ribosomal protein L17 isoform X1 [Cercocebus atys];AAH03896.2//Rpl17 protein, partial [Mus musculus]
733606	NM_001044555.1,XM_005673406.2	644	20727	4.8627	TMSB4X	XP_014959023.1//PREDICTED: thymosin beta-4 isoform X1 [Ovis aries];XP_008569575.1//PREDICTED: thymosin beta-4 [Galeopterus variegatus]
733672	NM_001044602.1	472	13579	4.80402	CST3	NP_001038067.1//cystatin-C precursor [Sus scrofa]
407066	BGI_novel_T026399,NM_001144841.1	644	20186.7	4.73595	HBB	NP_001138313.1//hemoglobin subunit beta [Sus scrofa]
397650	NM_214363.1	514	14955	4.70766	RPS12	NP_001007.2//40S ribosomal protein S12 [Homo sapiens]
100516385	BGI_novel_T026930,BGI_novel_T026931,XM_003129919.5,XM_003129920.3	596.84	18116.9	4.68322	RPS25	XP_016063173.1//PREDICTED: 40S ribosomal protein S25 [Miniopterus natalensis]
100627537	BGI_novel_T025393,BGI_novel_T025395,BGI_novel_T025396,NM_001243481.1,XM_013978597.2	736.88	23341	4.63251	RPL9	XP_008015806.1//PREDICTED: 60S ribosomal protein L9 [Chlorocebus sabaeus];XP_017205696.1//PREDICTED: 60S ribosomal protein L9 [Oryctolagus cuniculus]
100627662	NM_001243458.1,XM_021066165.1	535.58	15213	4.53189	RPL26	XP_020724730.1//60S ribosomal protein L26 [Odocoileus virginianus texanus];ERE69430.1//60S ribosomal protein L26-like protein [Cricetulus griseus]
100038023	XM_003121890.4,XM_005660083.2,XM_021063193.1	919.29	29300.8	4.46482	RPS6	ELK06982.1//40S ribosomal protein S6 [Pteropus alecto];XP_009940734.1//PREDICTED: 40S ribosomal protein S6 [Opisthocomus hoazin];XP_019270946.1//PREDICTED: 40S ribosomal protein S6 isoform X1 [Panthera pardus]
100626041	XM_021086553.1,XM_021086554.1	586.03	16515.2	4.37128	RPS15A	XP_008540095.1//PREDICTED: 40S ribosomal protein S15a-like [Equus przewalskii];XP_020942212.1//40S ribosomal protein S15a isoform X1 [Sus scrofa]
397620	BGI_novel_T010539,BGI_novel_T010540,BGI_novel_T010541,BGI_novel_T010542,BGI_novel_T010543,BGI_novel_T010544,BGI_novel_T010545,BGI_novel_T010546,BGI_novel_T010547,BGI_novel_T010548,BGI_novel_T010549,BGI_novel_T010550,XM_003133642.5	8306.5	295204	4.32304	FN1	XP_003133690.2//LOW QUALITY PROTEIN: fibronectin [Sus scrofa];XP_007086156.1//PREDICTED: fibronectin isoform X5 [Panthera tigris altaica];XP_007086158.1//PREDICTED: fibronectin isoform X8 [Panthera tigris altaica];XP_007086161.1//PREDICTED: fibronectin isoform X10 [Panthera tigris altaica]
414395	NM_001129954.1	544	14633	4.26973	RPS20	XP_009007421.1//PREDICTED: 40S ribosomal protein S20, partial [Callithrix jacchus]
414390	BGI_novel_T025844,NM_001137619.1	928	28137.4	4.24053	RPS3A	NP_000997.1//40S ribosomal protein S3a isoform 1 [Homo sapiens];NP_001131091.1//40S ribosomal protein S3a [Sus scrofa]
100049695	BGI_novel_T008324,NM_001098598.1	1158.14	35237	4.1173	RPLP0	NP_001092068.1//60S acidic ribosomal protein P0 [Sus scrofa]
100513643	NM_001244866.1	464	11239	4.07212	RPLP2	XP_006045870.1//PREDICTED: 60S acidic ribosomal protein P2 [Bubalus bubalis]
397653	XM_003357928.4	2014	61163.6	3.89343	ACTG1	XP_008518606.1//PREDICTED: LOW QUALITY PROTEIN: actin, cytoplasmic 2 [Equus przewalskii]
397035	NM_001244131.1	954	26402	3.85285	FTL	XP_007195526.1//PREDICTED: ferritin light chain-like isoform X1 [Balaenoptera acutorostrata scammoni]
414392	BGI_novel_T024304,NM_001001634.1	458.78	10441	3.84335	RPS17	NP_033118.1//40S ribosomal protein S17 [Mus musculus];XP_006073535.1//PREDICTED: 40S ribosomal protein S17 [Bubalus bubalis]
396823	BGI_novel_T019689,NM_001206359.1,XM_021091114.1	1343.86	37698.8	3.72881	GAPDH	XP_020946773.1//glyceraldehyde-3-phosphate dehydrogenase isoform X1 [Sus scrofa];XP_007170320.1//PREDICTED: glyceraldehyde-3-phosphate dehydrogenase [Balaenoptera acutorostrata scammoni];XP_005378835.1//PREDICTED: glyceraldehyde-3-phosphate dehydrogenase [Chinchilla lanigera]
414416	BGI_novel_T002637,BGI_novel_T002638,XM_005660442.3	653	16086	3.70847	RPL12	XP_012003022.1//PREDICTED: 60S ribosomal protein L12 isoform X2 [Ovis aries musimon];XP_006074559.1//PREDICTED: 60S ribosomal protein L12 [Bubalus bubalis]
414418	BGI_novel_T017765,BGI_novel_T017766,NM_001113217.1	853.7	22193	3.68987	RPL7	NP_001106688.1//60S ribosomal protein L7 [Sus scrofa];XP_003902914.1//60S ribosomal protein L7 isoform X2 [Papio anubis]
397533	BGI_novel_T002890,BGI_novel_T002891,BGI_novel_T002892,NM_001014971.1	7499.34	215719	3.50523	COL5A1	XP_022356446.1//collagen alpha-1(V) chain isoform X4 [Enhydra lutris kenyoni];XP_010952805.1//PREDICTED: collagen alpha-1(V) chain [Camelus bactrianus];NP_001014971.1//collagen alpha-1(V) chain precursor [Sus scrofa]
396980	NM_213940.1	528	11485	3.4871	RPS18	XP_003271942.1//PREDICTED: 40S ribosomal protein S18 [Nomascus leucogenys]
414422	BGI_novel_T022313,BGI_novel_T022314,BGI_novel_T022315,NM_001001638.1	639.29	14566	3.4491	RPL11	XP_020138107.1//60S ribosomal protein L11-like [Microcebus murinus];NP_001001638.1//60S ribosomal protein L11 [Sus scrofa]
100037994	BGI_novel_T005964,NM_001097478.1,XM_021068170.1	973.24	24162.7	3.44521	RPL14	XP_010973090.1//PREDICTED: 60S ribosomal protein L14 [Camelus dromedarius];XP_010944174.1//PREDICTED: 60S ribosomal protein L14 [Camelus bactrianus];NP_001090947.1//60S ribosomal protein L14 [Sus scrofa]
100038029	BGI_novel_T001917,BGI_novel_T001918,BGI_novel_T001919,XM_005659862.3	1661.74	43750.9	3.42713	RPL4	XP_005659919.2//60S ribosomal protein L4 [Sus scrofa]
641351	BGI_novel_T005962,NM_001037146.2	1041.04	25416	3.35309	RPSA	XP_004835182.2//40S ribosomal protein SA [Heterocephalus glaber]
100736809	BGI_novel_T003548,BGI_novel_T003549,XM_003482864.4,XM_003482865.4,XM_021065514.1,XM_021065515.1,XM_021065516.1	604.78	12767	3.24455	RPL21	NP_000973.2//60S ribosomal protein L21 [Homo sapiens]
397598	BGI_novel_T002612,NM_214326.2	614.86	12923	3.21463	RPL35	XP_008004460.1//PREDICTED: 60S ribosomal protein L35 [Chlorocebus sabaeus]
100517840	BGI_novel_T026082,BGI_novel_T026083,BGI_novel_T026084,BGI_novel_T026085,BGI_novel_T026086,BGI_novel_T026087,XM_005666942.3,XM_005666943.3,XM_013978964.2,XM_013978965.1	461.86	8746	3.18918	RPL34	XP_017364622.1//PREDICTED: 60S ribosomal protein L34 isoform X1 [Cebus capucinus imitator];OBS78045.1//hypothetical protein A6R68_19564, partial [Neotoma lepida]
100736789	BGI_novel_T017295,XM_005662783.3	784	16771	3.08735	RPS7	EDL36955.1//mCG19129, partial [Mus musculus]
733592	BGI_novel_T008293,NM_001044542.1	1216.19	27840	3.07854	RPL6	NP_001038007.1//60S ribosomal protein L6 [Sus scrofa]
100514795	BGI_novel_T005162,BGI_novel_T005163,BGI_novel_T005164,BGI_novel_T005165,BGI_novel_T005166,BGI_novel_T005167,BGI_novel_T005168,BGI_novel_T005169,BGI_novel_T005170,BGI_novel_T005171,XM_003131772.3	663.86	13282	2.99931	RPL23A	XP_007121795.1//PREDICTED: 60S ribosomal protein L23a isoform X2 [Physeter catodon];EHB13068.1//60S ribosomal protein L23a [Heterocephalus glaber]
780402	NM_001078662.1,XM_021066264.1,XM_021066265.1	1432.36	32184	2.96639	SERPINF1	NP_001072130.1//pigment epithelium-derived factor precursor [Sus scrofa]
396989	XM_003131509.5	806	16651	2.96492	RPL19	CAD97677.1//hypothetical protein, partial [Homo sapiens]
396916	BGI_novel_T012893,BGI_novel_T012894,BGI_novel_T012895,BGI_novel_T012896,NM_213883.2,XM_021080575.1,XM_021080576.1,XM_021080582.1,XM_021080585.1,XM_021080593.1,XM_021080596.1,XM_021080603.1,XM_021080607.1,XM_021080612.1,XM_021080616.1,XM_021080621.1,XM_021080632.1,XM_021080637.1,XM_021080641.1,XM_021080643.1,XM_021080648.1	3140.84	74107	2.94955	IGF2	XP_014446295.1//PREDICTED: insulin-like growth factor II isoform X1 [Tupaia chinensis];EHH60632.1//hypothetical protein EGM_12032, partial [Macaca fascicularis];XP_017900797.1//PREDICTED: fibril-forming collagen alpha chain-like, partial [Capra hircus];XP_020936255.1//insulin-like growth factor II isoform X5 [Sus scrofa];XP_020936241.1//insulin-like growth factor II isoform X3 [Sus scrofa];XP_020…
414391	BGI_novel_T001989,BGI_novel_T001990,BGI_novel_T001991,BGI_novel_T001992,XM_021101312.1,XM_021101317.1	365.05	5712	2.94037	RPS29	XP_011375277.1//PREDICTED: LOW QUALITY PROTEIN: 40S ribosomal protein S29 [Pteropus vampyrus];XP_020956971.1//40S ribosomal protein S29 isoform X1 [Sus scrofa]
407060	BGI_novel_T002622,XM_001927795.7,XM_021068830.1	2524.16	58578.7	2.93302	HSPA5	XP_001927830.4//78 kDa glucose-regulated protein isoform X2 [Sus scrofa];XP_020924489.1//78 kDa glucose-regulated protein isoform X1 [Sus scrofa]
110261057	BGI_novel_T021652,BGI_novel_T021653,BGI_novel_T021654,XM_021095009.1,XM_021095010.1,XM_021095011.1,XM_021095012.1,XM_021095013.1,XM_021095014.1,XM_021095015.1	584.04	10913.5	2.90129	RPL28	XP_004283339.1//PREDICTED: 60S ribosomal protein L28 isoform X1 [Orcinus orca];XP_020950669.1//60S ribosomal protein L28 isoform X2 [Sus scrofa]
414419	BGI_novel_T006673,NM_001001636.1,XM_021068582.1	688.64	13166	2.84032	RPL32	XP_022261964.1//60S ribosomal protein L32 isoform X1 [Canis lupus familiaris];XP_022261965.1//60S ribosomal protein L32 isoform X2 [Canis lupus familiaris]
397607	BGI_novel_T014666,NM_214334.1	495.21	8575	2.83909	RPS15	NP_001009.1//40S ribosomal protein S15 isoform 2 [Homo sapiens];XP_019289551.1//PREDICTED: 40S ribosomal protein S15 [Panthera pardus]
406192	NM_001005726.1,XM_005659537.2,XM_013992912.2	1473.81	31574	2.82014	ANXA2	XP_005659594.1//annexin A2 isoform X1 [Sus scrofa];XP_014952164.1//PREDICTED: annexin A2 isoform X1 [Ovis aries]
397609	BGI_novel_T012430,NM_214336.1,XM_005673124.3,XM_013985586.2	1097.8	22531	2.79746	PTN	XP_008148717.1//PREDICTED: pleiotrophin [Eptesicus fuscus]
397637	BGI_novel_T012711,NM_214353.1,XM_013985800.2,XM_021078519.1	661.2	12319	2.79567	PPIA	NP_999518.1//peptidyl-prolyl cis-trans isomerase A [Sus scrofa];XP_007118959.1//PREDICTED: peptidyl-prolyl cis-trans isomerase A-like isoform X1 [Physeter catodon];XP_020725967.1//peptidyl-prolyl cis-trans isomerase A-like [Odocoileus virginianus texanus];XP_020934178.1//peptidyl-prolyl cis-trans isomerase A isoform X2 [Sus scrofa]
100135671	BGI_novel_T018663,NM_001114284.2	1036.05	20646	2.73886	RPL5	XP_010948703.1//PREDICTED: 60S ribosomal protein L5 [Camelus bactrianus]
100512647	NM_001244687.1	408	6106.24	2.66039	RPL36	XP_006894244.1//PREDICTED: uncharacterized protein LOC102862726 [Elephantulus edwardii]
100737826	XM_005662362.3	520	8533	2.64442	RPL31	EDL04320.1//mCG49427 [Mus musculus]
397605	NM_214332.1	1085	20558	2.58682	RACK1	XP_004043221.2//PREDICTED: receptor of activated protein C kinase 1 [Gorilla gorilla gorilla]
397047	NM_213987.1	461	7062	2.58206	RPL22	XP_008530488.1//PREDICTED: 60S ribosomal protein L22 [Equus przewalskii]
100522394	XM_005668106.3,XM_005668107.3	2917.41	58665	2.52238	VIM	XP_005668163.1//vimentin isoform X1 [Sus scrofa];XP_005668164.1//vimentin isoform X2 [Sus scrofa]
780432	BGI_novel_T021310,BGI_novel_T021311,BGI_novel_T021312,BGI_novel_T021313,BGI_novel_T021314,BGI_novel_T021315,BGI_novel_T021316,BGI_novel_T021317,NM_001244068.1,NM_001244069.1,XM_003127307.4,XM_005664723.3,XM_005664730.3,XM_013998640.2,XM_013998641.2,XM_013998642.2,XM_013998643.2,XM_013998644.2,XM_013998645.2,XM_021093617.1,XM_021093619.1,XM_021093621.1	830.35	14653	2.51788	RPL13A	XP_005664787.2//60S ribosomal protein L13a isoform X6 [Sus scrofa];XP_013854094.1//60S ribosomal protein L13a isoform X1 [Sus scrofa];XP_003127355.2//60S ribosomal protein L13a isoform X8 [Sus scrofa];XP_013854096.1//60S ribosomal protein L13a isoform X3 [Sus scrofa];XP_013854097.1//60S ribosomal protein L13a isoform X4 [Sus scrofa];XP_013854095.1//60S ribosomal protein L13a isoform X2 [Sus scrof…
100516366	XM_003125649.5	1789	34607	2.50241	DPT	XP_017519698.1//PREDICTED: dermatopontin [Manis javanica]
100626973	BGI_novel_T011037,NM_001243603.1	396.3	5448	2.47794	RPL37	XP_006080949.1//PREDICTED: LOW QUALITY PROTEIN: ribosomal protein L37 [Bubalus bubalis]
397191	NM_214103.1,XM_021091129.1	2844.04	55835	2.46568	HSP90B1	NP_999268.1//endoplasmin precursor [Sus scrofa];XP_020946788.1//endoplasmin isoform X1 [Sus scrofa]
396638	NM_213764.1	444	6343	2.44557	RPS23	XP_003981174.2//PREDICTED: 40S ribosomal protein S23 [Felis catus]
100513520	BGI_novel_T013817,NM_001244829.1	570.17	8822	2.41984	RPS13	XP_014703348.1//PREDICTED: 40S ribosomal protein S13 [Equus asinus]
100513660	BGI_novel_T021318,NM_001244070.1,XM_005664714.3	846.47	14347	2.40958	RPS11	XP_005664771.2//40S ribosomal protein S11 isoform X1 [Sus scrofa];XP_010991488.1//PREDICTED: 40S ribosomal protein S11 [Camelus dromedarius];XP_007444548.1//PREDICTED: 40S ribosomal protein S11 [Python bivittatus]
403166	BGI_novel_T019629,BGI_novel_T019630,XM_013988396.2,XM_021092376.1	4757.51	92797	2.40202	A2M	XP_007196169.1//PREDICTED: alpha-2-macroglobulin-like isoform X1 [Balaenoptera acutorostrata scammoni]
100518254	BGI_novel_T021008,XM_003127181.6,XM_003481873.4,XM_005655906.3	570.3	8569	2.34974	RPS19	XP_005655963.1//40S ribosomal protein S19 isoform X1 [Sus scrofa];ELW71038.1//40S ribosomal protein S19 [Tupaia chinensis]
100514796	XM_003358773.4,XM_005670140.3	492.66	7030.15	2.34429	RPL35A	XP_016055454.1//PREDICTED: 60S ribosomal protein L35a isoform X2 [Miniopterus natalensis]
100037993	BGI_novel_T024005,BGI_novel_T024006,NM_001097477.2,XM_021097852.1	761.38	12163.6	2.31987	RPL10A	XP_007467310.1//PREDICTED: Fanconi anemia group E protein [Lipotes vexillifer];XP_005005477.1//PREDICTED: 60S ribosomal protein L10a isoform X2 [Cavia porcellus];XP_002749582.2//PREDICTED: 60S ribosomal protein L10a-like [Callithrix jacchus]
733671	NM_001044601.1,XM_021102267.1,XM_021102268.1,XM_021102269.1	928.73	15390	2.31724	RPS3	XP_011857417.1//PREDICTED: 40S ribosomal protein S3 isoform X1 [Mandrillus leucophaeus]
100511890	NM_001243907.1	2264	41109	2.30972	HSPA8	KFO35963.1//Heat shock cognate 71 kDa protein [Fukomys damarensis]
397022	XM_005660798.3	1511	26227	2.2793	EEF1G	XP_005331561.2//speckle targeted PIP5K1A-regulated poly(A) polymerase isoform X2 [Ictidomys tridecemlineatus]
397608	BGI_novel_T014156,NM_214335.1,XM_005661198.1,XM_021081566.1	2068.24	36763	2.27456	TPM4	XP_005661255.1//tropomyosin alpha-4 chain isoform X1 [Sus scrofa];XP_021587199.1//tropomyosin alpha-4 chain isoform X1 [Ictidomys tridecemlineatus];NP_003281.1//tropomyosin alpha-4 chain isoform Tpm4.2cy [Homo sapiens]
397532	BGI_novel_T010359,BGI_novel_T010360,NM_001105289.1,XM_021074694.1,XM_021074695.1	6074.14	111803	2.25257	COL5A2	NP_001098759.1//collagen alpha-2(V) chain precursor [Sus scrofa]
414420	BGI_novel_T014425,BGI_novel_T014427,BGI_novel_T014430,BGI_novel_T014431,NM_001001587.1,XM_013987364.2	328.1	3661	2.2293	RPS28	AAS55896.1//40S ribosomal protein S28, partial [Sus scrofa]
414397	NM_001137620.1	510	6872	2.18618	RPS16	XP_003915560.1//40S ribosomal protein S16 [Papio anubis]
100520891	BGI_novel_T014071,BGI_novel_T014072,XM_003123511.5,XM_021083533.1,XM_021083534.1	695.65	9858	2.10013	RPL18A	XP_004873387.2//60S ribosomal protein L18a [Heterocephalus glaber];XP_012391239.1//PREDICTED: 60S ribosomal protein L18a isoform X1 [Orcinus orca]
100525313	BGI_novel_T011237,BGI_novel_T011238,XM_013990662.2	1413.67	22452	2.09961	NPM1	OPJ76396.1//nucleophosmin [Patagioenas fasciata monilis];XP_020760108.1//nucleophosmin-like isoform X1 [Odocoileus virginianus texanus]
396768	BGI_novel_T018950,BGI_novel_T018951,NM_001244063.1	1373.99	21702	2.09442	RPL3	EAW60313.1//ribosomal protein L3, isoform CRA_d [Homo sapiens];XP_011991918.1//PREDICTED: 60S ribosomal protein L3 isoform X3 [Ovis aries musimon];XP_015097121.1//PREDICTED: 60S ribosomal protein L3 [Vicugna pacos]
445534	NM_001004045.1	497	6166	2.03167	S100A11	NP_001004045.1//protein S100-A11 [Sus scrofa]
100154456	XM_005655297.3	932	13469	2.01972	RPL8	XP_010997030.1//PREDICTED: 60S ribosomal protein L8 [Camelus dromedarius]
100627401	XM_021079666.1	561	7142.92	2.00133	RPL36A	XP_020935325.1//60S ribosomal protein L36a [Sus scrofa]
397611	NM_001204283.1	1532	23135	1.98038	RPS4X	OWJ99460.1//hypothetical protein Celaphus_00009848, partial [Cervus elaphus hippelaphus]
110255317	BGI_novel_T002846,XM_021071136.1	1186.41	17033	1.93678	RPL7A	XP_002920761.1//PREDICTED: 60S ribosomal protein L7a [Ailuropoda melanoleuca];XP_020837643.1//60S ribosomal protein L7a [Phascolarctos cinereus]
733594	NM_001044544.1	1670	24741	1.9276	TUBA1B	NP_035784.1//tubulin alpha-1B chain [Mus musculus]
414396	XM_003124280.5,XM_021086047.1	1902.81	28359.4	1.91873	ACTB	AAS55927.1//cytoskeletal beta actin, partial [Sus scrofa]
110259542	BGI_novel_T015473,XM_021085026.1,XM_021085027.1,XM_021085028.1	645.14	8104	1.89702	RPS14	XP_017731258.1//PREDICTED: 40S ribosomal protein S14 isoform X1 [Rhinopithecus bieti];XP_004737878.2//PREDICTED: 40S ribosomal protein S14 [Mustela putorius furo];XP_018107476.1//PREDICTED: 40S ribosomal protein S14 isoform X1 [Xenopus laevis]
396993	BGI_novel_T006280,NM_213950.1,XM_005669562.3	636.09	7955	1.89571	RPL29	NP_999115.1//60S ribosomal protein L29 [Sus scrofa]
733615	BGI_novel_T009145,NM_001164650.1,XM_013983522.2,XM_021072186.1	1255.4	17736	1.89265	ACTA2	XP_008529149.1//PREDICTED: actin, aortic smooth muscle isoform X1 [Equus przewalskii];XP_019844282.1//PREDICTED: actin, aortic smooth muscle [Bos indicus]
100620094	BGI_novel_T005786,NM_001244065.1,XM_021068462.1	1053.35	14524	1.89047	RPL15	NP_079862.1//60S ribosomal protein L15 [Mus musculus]
100154750	BGI_novel_T019308,BGI_novel_T019310,BGI_novel_T019311,XM_001929432.6,XM_005663893.3,XM_005663894.3,XM_021091801.1,XM_021091802.1,XM_021091803.1,XM_021091804.1	918.26	12318.4	1.87952	NACA	XP_013917318.1//PREDICTED: nascent polypeptide-associated complex subunit alpha [Thamnophis sirtalis];XP_007129456.1//PREDICTED: nascent polypeptide-associated complex subunit alpha, muscle-specific form isoform X1 [Physeter catodon];KYO46380.1//nascent polypeptide-associated complex subunit alpha [Alligator mississippiensis];XP_012305931.1//nascent polypeptide-associated complex subunit alpha is…
396773	NM_001244132.1	2190	31597	1.83919	SERPINH1	XP_008018373.1//PREDICTED: serpin H1 isoform X1 [Chlorocebus sabaeus]
100155444	BGI_novel_T023969,BGI_novel_T023970,BGI_novel_T023971,BGI_novel_T023972,BGI_novel_T023973,BGI_novel_T023974,BGI_novel_T023975,NM_001244106.1,XM_005665896.3	1097.98	14793.5	1.8364	RPS10	ELK36293.1//40S ribosomal protein S10 [Myotis davidii];XP_011244881.1//PREDICTED: 40S ribosomal protein S10 isoform X1 [Mus musculus]
100156811	NM_001190178.1,XM_021088585.1	555.09	6230	1.77001	RPL30	OPJ83691.1//60S ribosomal protein L30 [Patagioenas fasciata monilis];XP_007521900.1//PREDICTED: 60S ribosomal protein L30-like [Erinaceus europaeus]
100156204	NM_001195112.1	1524	20407	1.7569	PDIA3	NP_001182041.1//protein disulfide-isomerase A3 precursor [Sus scrofa]
100037996	NM_001097480.2	376	3567.01	1.7558	RPS21	XP_011964399.1//PREDICTED: 40S ribosomal protein S21 isoform X4 [Ovis aries musimon]
100516393	BGI_novel_T004330,BGI_novel_T004331,BGI_novel_T004332,BGI_novel_T004333,BGI_novel_T004334,BGI_novel_T004335,BGI_novel_T004336,XM_003357990.4,XM_005668640.3,XM_021066688.1	408.81	3980	1.72896	RPL38	XP_004709378.1//PREDICTED: 60S ribosomal protein L38 [Echinops telfairi];XP_012634146.1//60S ribosomal protein L38 [Microcebus murinus]
100037998	BGI_novel_T016725,NM_001097482.1	492.32	5149	1.71867	TMSB10	EAW99547.1//thymosin, beta 10, isoform CRA_a, partial [Homo sapiens];XP_019685488.1//PREDICTED: disheveled-associated activator of morphogenesis 1-A-like [Felis catus]
100125968	BGI_novel_T005602,BGI_novel_T005603,NM_001105309.1,XM_005653994.3	836.44	10008	1.70486	UBB	XP_009556774.1//PREDICTED: LOW QUALITY PROTEIN: polyubiquitin-B [Cuculus canorus];BAC56573.1//similar to polyubiquitin, partial [Bos taurus];XP_004946719.2//PREDICTED: polyubiquitin-B isoform X1 [Gallus gallus]
100152077	NM_001159615.1	1709	22212	1.68773	KRT8	NP_001153087.1//keratin, type II cytoskeletal 8 [Sus scrofa]
100037990	BGI_novel_T014974,BGI_novel_T014975,BGI_novel_T014976,BGI_novel_T014977,BGI_novel_T014978,NM_001097474.1,XM_013994967.2	469.78	4700	1.67325	COX7C	EDL24903.1//mCG14133, partial [Mus musculus];XP_006727871.1//PREDICTED: cytochrome c oxidase subunit 7C, mitochondrial-like [Leptonychotes weddellii]
396807	NM_001163997.1,XM_005655587.3,XM_005655589.3,XM_021091112.1	722.04	8212	1.67099	MYL6	XP_005655644.1//myosin light polypeptide 6 isoform X1 [Sus scrofa];EDL24574.1//mCG140959, isoform CRA_d, partial [Mus musculus]
100154318	XM_001928470.5,XM_005663297.2	1125.24	13269	1.60189	SSR2	XP_019808974.1//PREDICTED: translocon-associated protein subunit beta [Bos indicus]
100622613	BGI_novel_T021425,XM_021094878.1,XM_021094879.1	769.7	8436	1.58789	RPS9	XP_533590.3//40S ribosomal protein S9 [Canis lupus familiaris];ELK16780.1//tRNA-splicing endonuclease subunit Sen34 [Pteropus alecto]
100624328	XM_003354002.5,XM_021084089.1	3260.02	40987	1.56916	EEF2	XP_003354050.1//elongation factor 2 isoform X1 [Sus scrofa];OWK11680.1//EEF2, partial [Cervus elaphus hippelaphus]
403155	NM_214418.2	1379	16324	1.56905	SLC25A6	BAD93059.1//ADP,ATP carrier protein, liver isoform T2 variant, partial [Homo sapiens]
100154963	BGI_novel_T001492,BGI_novel_T001493,NM_001190206.1	527.47	5070.12	1.54145	SERF2	XP_008505553.1//PREDICTED: small EDRK-rich factor 2 isoform X1 [Equus przewalskii]
397028	BGI_novel_T000256,NM_213973.1	3013.22	36894	1.53353	HSP90AA1	XP_010967090.1//PREDICTED: heat shock protein HSP 90-alpha [Camelus bactrianus]
100620708	BGI_novel_T023288,XM_021096922.1	1543.68	18042	1.53161	YBX1	XP_019813831.1//PREDICTED: nuclease-sensitive element-binding protein 1 [Bos indicus];AAA35750.1//DNA-binding protein B, partial [Homo sapiens]
100738912	BGI_novel_T021218,BGI_novel_T021219,BGI_novel_T021220,BGI_novel_T021221,BGI_novel_T021222,BGI_novel_T021223,BGI_novel_T021224,BGI_novel_T021225,BGI_novel_T021226,XM_021094700.1	769.36	8109.49	1.52727	RPL18	NP_001015556.1//60S ribosomal protein L18 [Bos taurus]
100515138	NM_001291924.1,XM_003355166.4,XM_005663437.3,XM_005663438.3	690.5	6959	1.49625	S100A10	XP_021543670.1//protein S100-A10 isoform X1 [Neomonachus schauinslandi];EAW53398.1//S100 calcium binding protein A10 (annexin II ligand, calpactin I, light polypeptide (p11)), isoform CRA_b, partial [Homo sapiens]
100521642	XM_003132697.3	626	6093	1.48175	RPL24	AAH02110.2//Rpl24 protein, partial [Mus musculus]
100154920	NM_001243524.1	1105	11962	1.4742	EEF1B2	EPY73586.1//elongation factor 1-beta [Camelus ferus]
100381266	NM_001174133.1	1919	21916	1.46933	CALR	NP_001167604.1//calreticulin precursor [Sus scrofa]
595108	NM_001048072.2,XM_021068627.1	1725.58	18501	1.3911	ARF4	ELK07801.1//ADP-ribosylation factor 4 [Pteropus alecto];XP_020924286.1//ADP-ribosylation factor 4 isoform X1 [Sus scrofa]
100037999	BGI_novel_T001322,BGI_novel_T001323,NM_001097483.2,XM_005659518.3,XM_005659520.2,XM_005659521.2,XM_005659522.3,XM_005659523.1,XM_005659524.2,XM_005659525.2,XM_005659526.3,XM_005659527.3,XM_005659529.1,XM_005659530.3,XM_005659531.2,XM_005659532.1,XM_005659533.3,XM_005659534.3,XM_021083398.1,XM_021083935.1,XM_021084476.1,XM_021084923.1,XM_021085340.1,XM_021085715.1,XM_021090125.1,XM_021091096.1	1899.61	20470	1.38747	TPM1	XP_005659587.1//tropomyosin alpha-1 chain isoform X19 [Sus scrofa];XP_015424039.1//PREDICTED: tropomyosin alpha-1 chain isoform X1 [Myotis davidii];XP_005559777.1//PREDICTED: tropomyosin alpha-1 chain isoform X6 [Macaca fascicularis];XP_006720730.2//PREDICTED: tropomyosin alpha-1 chain isoform X7 [Homo sapiens];XP_005559778.1//PREDICTED: tropomyosin alpha-1 chain isoform X8 [Macaca fascicularis];…
100147710	BGI_novel_T012461,BGI_novel_T012462,BGI_novel_T012463,NM_001128471.1,XM_005673159.3,XM_005673160.3,XM_005673161.3,XM_005673163.3,XM_021078439.1,XM_021078440.1,XM_021078441.1	2572.12	28215.2	1.38494	MEST	XP_020934098.1//mesoderm-specific transcript homolog protein isoform X1 [Sus scrofa];XP_005673216.1//mesoderm-specific transcript homolog protein isoform X2 [Sus scrofa];XP_005673220.1//mesoderm-specific transcript homolog protein isoform X4 [Sus scrofa];XP_004046272.1//PREDICTED: mesoderm-specific transcript homolog protein isoform X1 [Gorilla gorilla gorilla]
100737887	XM_021093880.1	1016	10068.7	1.36605	PPIB	XP_020949539.1//peptidyl-prolyl cis-trans isomerase B [Sus scrofa]
100512494	BGI_novel_T005347,BGI_novel_T005348,NM_001244416.1	898.53	8608	1.34729	PFN1	XP_008533087.1//PREDICTED: profilin-1 [Equus przewalskii]
100037995	BGI_novel_T004600,NM_001097479.1	547.91	4640	1.34113	RPL27	OPJ74552.1//60S ribosomal protein L27 [Patagioenas fasciata monilis]
100515339	XM_003131437.4	1583	16115	1.33092	KRT19	XP_003131485.1//keratin, type I cytoskeletal 19 [Sus scrofa]
396977	XM_021082866.1	806	7450.57	1.32666	FAU	XP_012352516.1//PREDICTED: putative ubiquitin-like protein FUBI-like protein ENSP00000310146 [Nomascus leucogenys]
396966	BGI_novel_T008019,BGI_novel_T008020,BGI_novel_T008021,BGI_novel_T008022,BGI_novel_T008023,BGI_novel_T008024,BGI_novel_T008025,BGI_novel_T008026,BGI_novel_T008027,BGI_novel_T008028,BGI_novel_T008029,BGI_novel_T008030,XM_003483411.4,XM_021074017.1,XM_021074018.1	2823.64	28808	1.28182	UBC	XP_003483459.2//polyubiquitin-C [Sus scrofa];AAH08955.2//UBC protein, partial [Homo sapiens];BAD93019.1//ubiquitin C variant, partial [Homo sapiens]
100515336	XM_021065910.1	6390	67001	1.28174	COL4A1	XP_020921569.1//LOW QUALITY PROTEIN: collagen alpha-1(IV) chain [Sus scrofa]
100738870	BGI_novel_T022088,XM_021095278.1,XM_021095279.1,XM_021095280.1	1836	18023	1.26724	ENO1	XP_020950939.1//alpha-enolase isoform X2 [Sus scrofa];OWK08279.1//ENO1 [Cervus elaphus hippelaphus];XP_020950937.1//alpha-enolase isoform X1 [Sus scrofa]
100517228	XM_003482496.4	1712	16436.7	1.24653	RPL27A	XP_004647393.2//PREDICTED: 60S ribosomal protein L27a-like [Octodon degus]
100520826	BGI_novel_T013885,BGI_novel_T013886,XM_021083319.1	3721.33	36821	1.22838	EIF4G2	ELR54811.1//Eukaryotic translation initiation factor 4 gamma 2, partial [Bos mutus];XP_020938978.1//eukaryotic translation initiation factor 4 gamma 2, partial [Sus scrofa]
110255932	XM_021066427.1	2399	23137	1.22248	P4HB	XP_020922086.1//protein disulfide-isomerase [Sus scrofa]
100628232	NM_001243345.1,XM_013994186.2	994.21	8724	1.21359	RPL13	XP_010996322.1//PREDICTED: 60S ribosomal protein L13 [Camelus dromedarius];XP_013849640.1//60S ribosomal protein L13 isoform X1 [Sus scrofa]
100514824	NM_001244998.1,XM_005661479.3	1021	8889	1.1992	BTF3	XP_019691001.1//PREDICTED: transcription factor BTF3 [Felis catus];KFO28711.1//Transcription factor BTF3 [Fukomys damarensis]
110256417	XM_021070306.1,XM_021070307.1	3870.03	37343	1.19622	FSTL1	EDM11239.1//follistatin-like 1 [Rattus norvegicus];XP_017453564.1//PREDICTED: follistatin-related protein 1 isoform X1 [Rattus norvegicus]
[truncated: 16,962 more rows]

## Sheet: H1P3
gene_id	transcript_id(s)	length	expected_count	H1P3_TPM	Symbol	Nr Description
100152001	NM_001243297.1	4768	1882223	53.8289	COL3A1	NP_001230226.1//collagen alpha-1(III) chain precursor [Sus scrofa]
[truncated: 16,182 more rows]

## Sheet: H1P4
gene_id	transcript_id(s)	length	expected_count	H1P4_TPM	Symbol	Nr Description
[truncated: 16,551 more rows]

[truncated: 31 more sheets: H2P1, H2P2, H2P3, H2P4, H3P1, H3P2, H3P3, H3P4, H3P5, H4P1, H4P2, H4P3, H4P4, L1P1, L1P2, L1P3, L1P4, L1P5, L1P6, L2P1 …]
