# Supplementary material for: Placental Transcriptome Analysis in Connection with Low Litter Birth Weight Phenotype (LBWP) Sows
Source: Genes (Basel). 2024 May 28;15(6):703. doi: 10.3390/genes15060703 (PMC11203121; doi:10.3390/genes15060703)
Supplement: Supplementary file 1 [file genes-15-00703-s001.zip › Table S5_Differentially expressed genes.xlsx]

## Sheet: Table DEGP
Table S5: Differentially expressed genes in LLBWP placental tissues compared to HLBWP
GeneID	Symbol	log2 FoldChange (LP/HP)	Padj	Description
100517850	ABCC4	1.33	0.022649	multidrug resistance-associated protein 4-like [ Sus scrofa (pig) ]; Homo sapiens ATP binding cassette subfamily C member 4 (ABCC4), transcript variant 1, mRNA
100512412	APOBEC1	1.66	0.015861	apolipoprotein B mRNA editing enzyme catalytic subunit 1
110258353	ASPG	1.5	0.007625	asparaginase
100144482	CDSN	1.62	0.016555	corneodesmosin
396880	CXCL8	1.37	0.022417	C-X-C motif chemokine ligand 8
100625733	DSG3	1.73	0.010956	desmoglein 3
100627907	DTNA	1.13	0.035314	dystrobrevin alpha
100516906	EGR4	1.41	0.043154	early growth response 4
102161388	EPGN	1.74	0.019503	epithelial mitogen
100525205	FOSL1	1.18	0.027741	FOS like 1, AP-1 transcription factor subunit
110261233	FOXD2	1.17	0.022501	forkhead box D2
100522112	GCNT3	1.35	0.04707	glucosaminyl (N-acetyl) transferase 3, mucin type
397564	HBEGF	1.48	0.011061	heparin binding EGF like growth factor
397563	HTR1B	1.51	0.019315	5-hydroxytryptamine receptor 1B
396991	IFNG	1.72	0.023166	interferon gamma
110261030	KLK11	1.92	0.011061	kallikrein related peptidase 11
110261033	KLK14	1.55	0.019978	kallikrein related peptidase 14
110261028	KLK9	1.77	0.018179	kallikrein related peptidase 9
100737113	KRT17	2.09	0.007625	keratin, type I cytoskeletal 17
100525099	LOC100525099	1.83	0.002544	L-amino-acid oxidase-like
110258215	LOC110258215	1.65	0.013985	progesterone receptor-like
110261495	LY6G6C	1.93	0.002544	lymphocyte antigen 6 family member G6C
106504366	MUC21	1.61	0.049336	mucin 21, cell surface associated
100738968	NGF	1.41	0.011061	nerve growth factor
397103	PCSK1	1.3	0.019978	proprotein convertase subtilisin/kexin type 1
100738269	PDPN	1.5	0.002544	podoplanin
100626168	S100A5	1.73	0.010601	S100 calcium binding protein A5
100519286	SERPINB2	1.7	0.013985	serpin family B member 2
100522397	SOX15	1.27	0.017913	SRY-box transcription factor 15
397469	SPRP	2.07	0.002826	small proline-rich protein
492314	TAC3	-1	0.03526	tachykinin precursor 3
100156168	PRSS35	-1.01	0.023157	serine protease 35
100154368	PLA1A	-1.02	0.033621	phospholipase A1 member A
100623412	CDH16	-1.03	0.025475	cadherin 16
100525144	SLC51B	-1.06	0.048027	solute carrier family 51 subunit beta
100157079	SLC16A12	-1.07	0.015106	solute carrier family 16 member 12
100624541	SULT1B1	-1.08	0.011061	sulfotransferase family cytosolic 1B member 1
100519534	ANO3	-1.09	0.01338	anoctamin 3
100620752	ZNF385B	-1.09	0.015106	zinc finger protein 385B
100624742	TLCD3B	-1.18	0.049336	TLCD3B TLC domain containing 3B
100736832	GRIN2A	-1.28	0.011061	glutamate ionotropic receptor NMDA type subunit 2A
100621200	SYT8	-1.28	0.006782	synaptotagmin 8
100524028	ZMYND12	-1.34	0.032168	zinc finger MYND-type containing 12
100154934	VENTX	-1.46	0.005671	VENT homeobox
100512433	PYY	-1.53	0.002544	peptide YY
