# Supplementary material for: Placental Transcriptome Analysis in Connection with Low Litter Birth Weight Phenotype (LBWP) Sows
Source: Genes (Basel). 2024 May 28;15(6):703. doi: 10.3390/genes15060703 (PMC11203121; doi:10.3390/genes15060703)
Supplement: Supplementary file 1 [file genes-15-00703-s001.zip › Table S6_Porcine reference gene list.xlsx]

## Sheet: Sheet1
Table S6: Porcine reference gene list
MAR1
MAR2
MAR3
MAR4
MAR5
MAR6
MAR7
MAR8
MAR9
MAR10
MAR11
SEP1
SEP2
SEP3
SEP4
SEP5
SEP6
SEP7
SEP8
SEP9
SEP10
SEP11
SEP12
SEP14
A1BG
A1CF
A2M
A2ML1
A3GALT2
A4GALT
A4GNT
AAAS
AACS
AADACL2
AADACL3
AADACL4
AADAT
AAED1
AAGAB
AAK1
AAMDC
AAMP
AAR2
AARD
AARS
AARS2
AARSD1
AASDH
AASDHPPT
AASS
AATF
AATK
ABAT
ABCA1
ABCA12
ABCA2
ABCA3
ABCA4
ABCA5
ABCA6
ABCA7
ABCB1
ABCB10
ABCB11
ABCB4
ABCB5
ABCB6
ABCB7
ABCB8
ABCB9
ABCC1
ABCC10
ABCC11
ABCC12
ABCC2
ABCC3
ABCC4
ABCC5
ABCC6
ABCC8
ABCC9
ABCD1
ABCD2
ABCD3
ABCD4
ABCE1
ABCF1
ABCF2
ABCF3
ABCG1
ABCG2
ABCG4
ABCG5
ABCG8
ABHD1
ABHD10
ABHD11
ABHD12
ABHD12B
ABHD13
ABHD14A
ABHD14B
ABHD15
ABHD16A
ABHD16B
ABHD17A
ABHD17B
ABHD17C
ABHD18
ABHD2
ABHD3
ABHD4
ABHD5
ABHD6
ABHD8
ABI1
ABI2
ABI3BP
ABL1
ABL2
ABLIM1
ABLIM2
ABLIM3
ABO
ABR
ABRA
ABRACL
ABRAXAS1
ABRAXAS2
ABT1
ABTB1
ABTB2
ACAA1
ACAA2
ACACA
ACACB
ACAD10
ACAD11
ACAD8
ACAD9
ACADL
ACADM
ACADS
ACADSB
ACADVL
ACAN
ACAP1
ACAP2
ACAP3
ACAT1
ACAT2
ACBD3
ACBD4
ACBD5
ACBD6
ACBD7
ACCS
ACCSL
ACD
ACE
ACE2
ACER1
ACER2
ACER3
ACHE
ACIN1
ACKR1
ACKR2
ACKR3
ACKR4
ACLY
ACMSD
ACO1
ACO2
ACOD1
ACOT11
ACOT12
ACOT13
ACOT6
ACOT7
ACOT8
ACOT9
ACOX1
ACOX2
ACOX3
ACOXL
ACP1
ACP2
ACP5
ACP6
ACP7
ACPP
ACPT
ACR
ACRBP
ACRV1
ACSBG1
ACSBG2
ACSF2
ACSF3
ACSL1
ACSL3
ACSL4
ACSL5
ACSL6
ACSM2B
ACSM3
ACSM4
ACSM5
ACSS1
ACSS2
ACSS3
ACTA1
ACTA2
ACTB
ACTBL2
ACTC1
ACTG1
ACTG2
ACTL10
ACTL6A
ACTL6B
ACTL7A
ACTL7B
ACTL8
ACTL9
ACTN1
ACTN2
ACTN3
ACTN4
ACTR10
ACTR1A
ACTR1B
ACTR2
ACTR3
ACTR3B
ACTR5
ACTR6
ACTR8
ACTRT2
ACTRT3
ACVR1
ACVR1B
ACVR1C
ACVR2A
ACVR2B
ACVRL1
ACY1
ACY3
ACYP1
ACYP2
ADA
ADA2
ADAD1
ADAD2
ADAL
ADAM10
ADAM11
ADAM12
ADAM15
ADAM17
ADAM19
ADAM2
ADAM22
ADAM23
ADAM28
ADAM29
ADAM30
ADAM33
ADAM3A
ADAM5
ADAM7
ADAM8
ADAM9
ADAMDEC1
ADAMTS1
ADAMTS10
ADAMTS12
ADAMTS13
ADAMTS14
ADAMTS15
ADAMTS16
ADAMTS17
ADAMTS18
ADAMTS19
ADAMTS2
ADAMTS20
ADAMTS3
ADAMTS4
ADAMTS5
ADAMTS6
ADAMTS7
ADAMTS8
ADAMTS9
ADAMTSL1
ADAMTSL2
ADAMTSL3
ADAMTSL4
ADAMTSL5
ADAP1
ADAP2
ADAR
ADARB1
ADARB2
ADAT1
ADAT2
ADAT3
ADCK1
ADCK2
ADCK5
ADCY1
ADCY10
ADCY2
ADCY3
ADCY4
ADCY5
ADCY6
ADCY7
ADCY8
ADCY9
ADCYAP1
ADCYAP1R1
ADD1
ADD2
ADD3
ADGB
ADGRA1
ADGRA2
ADGRA3
ADGRB1
ADGRB2
ADGRB3
ADGRD1
ADGRD2
ADGRE1
ADGRE3
ADGRE5
ADGRF1
ADGRF2
ADGRF3
ADGRF4
ADGRF5
ADGRG1
ADGRG2
ADGRG3
ADGRG4
ADGRG5
ADGRG6
ADGRG7
ADGRL1
ADGRL2
ADGRL3
ADGRL4
ADGRV1
ADH1C
ADH4
ADH5
ADHFE1
ADI1
ADIG
ADIPOQ
ADIPOR1
ADIPOR2
ADIRF
ADK
ADM
ADM2
ADM5
ADNP
ADNP2
ADO
ADORA1
ADORA2A
ADORA2B
ADORA3
ADPGK
ADPRH
ADPRHL1
ADPRHL2
ADPRM
ADRA1A
ADRA1B
ADRA1D
ADRA2A
ADRA2B
ADRA2C
ADRB1
ADRB2
ADRB3
ADRM1
ADSL
ADSS
ADSSL1
ADTRP
AEBP1
AEBP2
AEN
AES
AFAP1
AFAP1L1
AFAP1L2
AFDN
AFF1
AFF2
AFF3
AFF4
AFG1L
AFG3L2
AFM
AFMID
AFP
AFTPH
AGA
AGAP1
AGAP2
AGAP3
AGBL1
AGBL2
AGBL3
AGBL4
AGBL5
AGER
AGFG1
AGFG2
AGGF1
AGK
AGL
AGMAT
AGMO
AGO1
AGO2
AGO3
AGO4
AGPAT1
AGPAT2
AGPAT3
AGPAT4
AGPAT5
AGPS
AGR2
AGRN
AGRP
AGT
AGTPBP1
AGTR1
AGTR2
AGTRAP
AGXT
AGXT2
AHCTF1
AHCY
AHCYL1
AHCYL2
AHDC1
AHI1
AHNAK
AHNAK2
AHR
AHRR
AHSA1
AHSA2
AHSG
AHSP
AICDA
AIDA
AIF1
AIF1L
AIFM1
AIFM2
AIFM3
AIG1
AIMP1
AIMP2
AIP
AIPL1
AIRE
AJAP1
AJUBA
AK1
AK2
AK3
AK4
AK5
AK6
AK7
AK8
AK9
AKAIN1
AKAP1
AKAP10
AKAP11
AKAP12
AKAP13
AKAP14
AKAP17A
AKAP17B
AKAP2
AKAP3
AKAP4
AKAP5
AKAP6
AKAP7
AKAP8
AKAP8L
AKAP9
AKIP1
AKIRIN1
AKIRIN2
AKNA
AKNAD1
AKR1A1
AKR1B1
AKR1C1
AKR1CL1
AKR1D1
AKR1E2
AKR7A2
AKT1
AKT1S1
AKT2
AKT3
AKTIP
ALAD
ALAS1
ALAS2
ALB
ALCAM
ALDH16A1
ALDH18A1
ALDH1A1
ALDH1A2
ALDH1A3
ALDH1B1
ALDH1L1
ALDH1L2
ALDH2
ALDH3A1
ALDH3A2
ALDH3B1
ALDH4A1
ALDH5A1
ALDH6A1
ALDH7A1
ALDH8A1
ALDH9A1
ALDOA
ALDOB
ALDOC
ALG1
ALG10
ALG11
ALG12
ALG13
ALG14
ALG2
ALG3
ALG5
ALG6
ALG8
ALG9
ALK
ALKAL1
ALKAL2
ALKBH1
ALKBH2
ALKBH3
ALKBH4
ALKBH5
ALKBH6
ALKBH7
ALKBH8
ALLC
ALMS1
ALOX12
ALOX12B
ALOX15
ALOX5
ALOX5AP
ALOXE3
ALPK1
ALPK2
ALPK3
ALPL
ALS2
ALS2CL
ALS2CR12
ALX1
ALX3
ALX4
ALYREF
AMACR
AMBN
AMBP
AMBRA1
AMCF-II
AMD1
AMDHD1
AMDHD2
AMELX
AMELY
AMER1
AMER2
AMER3
AMFR
AMH
AMHR2
AMIGO1
AMIGO2
AMMECR1
AMMECR1L
AMN
AMN1
AMOT
AMOTL1
AMOTL2
AMPD1
AMPD2
AMPD3
AMPH
AMT
AMTN
AMY2
AMZ1
AMZ2
ANAPC1
ANAPC10
ANAPC11
ANAPC13
ANAPC15
ANAPC16
ANAPC2
ANAPC4
ANAPC5
ANAPC7
ANG
ANGEL1
ANGEL2
ANGPT1
ANGPT2
ANGPT4
ANGPTL1
ANGPTL2
ANGPTL3
ANGPTL4
ANGPTL5
ANGPTL6
ANGPTL7
ANGPTL8
ANK1
ANK2
ANK3
ANKAR
ANKDD1A
ANKDD1B
ANKEF1
ANKFN1
ANKFY1
ANKH
ANKHD1
ANKIB1
ANKLE1
ANKLE2
ANKMY1
ANKMY2
ANKRA2
ANKRD1
ANKRD10
ANKRD11
ANKRD12
ANKRD13A
ANKRD13B
ANKRD13C
ANKRD13D
ANKRD16
ANKRD17
ANKRD22
ANKRD23
ANKRD24
ANKRD27
ANKRD28
ANKRD29
ANKRD31
ANKRD33
ANKRD33B
ANKRD34A
ANKRD34B
ANKRD34C
ANKRD35
ANKRD37
ANKRD39
ANKRD40
ANKRD42
ANKRD44
ANKRD46
ANKRD49
ANKRD50
ANKRD52
ANKRD53
ANKRD54
ANKRD55
ANKRD6
ANKRD60
ANKRD61
ANKRD63
ANKRD65
ANKRD66
ANKRD7
ANKRD9
ANKS1A
ANKS1B
ANKS3
ANKS4B
ANKS6
ANKUB1
ANKZF1
ANLN
ANO1
ANO10
ANO2
ANO3
ANO4
ANO5
ANO6
ANO7
ANO8
ANO9
ANOS1
ANP32A
ANP32B
ANP32E
ANPEP
ANTXR1
ANTXR2
ANTXRL
ANXA1
ANXA10
ANXA11
ANXA13
ANXA2
ANXA2R
ANXA3
ANXA4
ANXA5
ANXA6
ANXA7
ANXA8
ANXA9
AOAH
AOC1
AOC2
AOX1
AOX2
AOX4
AP1AR
AP1B1
AP1G1
AP1G2
AP1M1
AP1M2
AP1S1
AP1S2
AP1S3
AP2A1
AP2A2
AP2B1
AP2M1
AP2S1
AP3B1
AP3B2
AP3D1
AP3M1
AP3M2
AP3S1
AP3S2
AP4B1
AP4E1
AP4M1
AP4S1
AP5B1
AP5M1
AP5S1
AP5Z1
APAF1
APBA1
APBA2
APBA3
APBB1
APBB1IP
APBB2
APBB3
APC
APC2
APCDD1
APCDD1L
APCS
APEH
APELA
APEX1
APEX2
APH1A
APH1B
API5
APIP
APITD1
APLF
APLN
APLNR
APLP1
APLP2
APMAP
APOA1
APOA2
APOA4
APOA5
APOB
APOBEC1
APOBEC2
APOBEC3B
APOBEC4
APOBR
APOC2
APOC3
APOC4
APOD
APOE
APOF
APOH
APOLD1
APOM
APOO
APOOL
APOPT1
APP
APPBP2
APPL1
APPL2
APRT
APTX
AQN-1
AQP1
AQP10
AQP11
AQP2
AQP3
AQP4
AQP5
AQP6
AQP7
AQP8
AQP9
AQR
AR
ARAF
ARAP1
ARAP2
ARAP3
ARC
ARCN1
AREG
AREL1
ARF1
ARF2
ARF3
ARF4
ARF5
ARF6
ARFGAP1
ARFGAP2
ARFGAP3
ARFGEF1
ARFGEF2
ARFGEF3
ARFIP1
ARFIP2
ARFRP1
ARG1
ARG2
ARGFX
ARGLU1
ARHGAP1
ARHGAP10
ARHGAP11A
ARHGAP12
ARHGAP15
ARHGAP17
ARHGAP18
ARHGAP19
ARHGAP20
ARHGAP21
ARHGAP22
ARHGAP23
ARHGAP24
ARHGAP25
ARHGAP26
ARHGAP27
ARHGAP28
ARHGAP29
ARHGAP30
ARHGAP31
ARHGAP32
ARHGAP33
ARHGAP35
ARHGAP36
ARHGAP39
ARHGAP4
ARHGAP42
ARHGAP44
ARHGAP45
ARHGAP5
ARHGAP6
ARHGAP8
ARHGAP9
ARHGDIA
ARHGDIB
ARHGDIG
ARHGEF1
ARHGEF10
ARHGEF10L
ARHGEF11
ARHGEF12
ARHGEF15
ARHGEF16
ARHGEF17
ARHGEF18
ARHGEF19
ARHGEF2
ARHGEF25
ARHGEF26
ARHGEF28
ARHGEF3
ARHGEF33
ARHGEF37
ARHGEF38
ARHGEF39
ARHGEF4
ARHGEF40
ARHGEF5
ARHGEF6
ARHGEF7
ARHGEF9
ARID1A
ARID1B
ARID2
ARID3A
ARID3B
ARID3C
ARID4A
ARID4B
ARID5A
ARID5B
ARIH1
ARIH2
ARIH2OS
ARL1
ARL10
ARL11
ARL13A
ARL13B
ARL14
ARL14EP
ARL14EPL
ARL15
ARL16
ARL2
ARL2BP
ARL3
ARL4A
ARL4C
ARL4D
ARL5A
ARL5B
ARL6
ARL6IP1
ARL6IP4
ARL6IP5
ARL6IP6
ARL8A
ARL8B
ARL9
ARMC1
ARMC10
ARMC12
ARMC2
ARMC3
ARMC4
ARMC5
ARMC6
ARMC7
ARMC8
ARMC9
ARMCX1
ARMCX2
ARMCX3
ARMCX4
ARMCX5
ARMT1
ARNT
ARNT2
ARNTL
ARNTL2
ARPC1A
ARPC1B
ARPC2
ARPC3
ARPC4
ARPC5
ARPC5L
ARPIN
ARPP19
ARPP21
ARR3
ARRB1
ARRB2
ARRDC1
ARRDC2
ARRDC3
ARRDC4
ARRDC5
ARSA
ARSB
ARSE
ARSG
ARSJ
ARSK
ART1
ART3
ART4
ART5
ARTN
ARV1
ARVCF
ARX
AS3MT
ASAH1
ASAH2
ASAP1
ASAP2
ASAP3
ASB1
ASB10
ASB11
ASB12
ASB13
ASB14
ASB15
ASB16
ASB17
ASB18
ASB2
ASB3
ASB4
ASB5
ASB6
ASB7
ASB8
ASB9
ASCC1
ASCC2
ASCC3
ASCL1
ASCL2
ASCL3
ASCL4
ASCL5
ASF1A
ASF1B
ASGR1
ASGR2
ASH1L
ASH2L
ASIC1
ASIC2
ASIC3
ASIC4
ASIC5
ASIP
ASL
ASMTL
ASNA1
ASNS
ASNSD1
ASPA
ASPDH
ASPG
ASPH
ASPHD1
ASPHD2
ASPM
ASPN
ASPRV1
ASPSCR1
ASRGL1
ASS1
ASTE1
ASTL
ASTN1
ASTN2
ASXL1
ASXL2
ASXL3
ASZ1
ATAD1
ATAD2
ATAD2B
ATAD5
ATAT1
ATCAY
ATE1
ATF1
ATF2
ATF3
ATF4
ATF5
ATF6
ATF6B
ATF7
ATF7IP
ATF7IP2
ATG10
ATG101
ATG12
ATG13
ATG14
ATG16L1
ATG16L2
ATG2A
ATG2B
ATG3
ATG4A
ATG4B
ATG4C
ATG4D
ATG5
ATG7
ATG9A
ATG9B
ATIC
ATL1
ATL2
ATL3
ATM
ATMIN
ATN1
ATOH1
ATOH7
ATOH8
ATOX1
ATP10A
ATP10B
ATP10D
ATP11A
ATP11B
ATP11C
ATP12A
ATP13A1
ATP13A2
ATP13A3
ATP13A4
ATP13A5
ATP1A1
ATP1A2
ATP1A3
ATP1B1
ATP1B2
ATP1B3
ATP1B4
ATP23
ATP2A1
ATP2A2
ATP2A3
ATP2B1
ATP2B2
ATP2B3
ATP2B4
ATP2C1
ATP2C2
ATP4A
ATP4B
ATP5A1
ATP5B
ATP5C1
ATP5D
ATP5E
ATP5F1
ATP5G1
ATP5G2
ATP5G3
ATP5H
ATP5I
ATP5J
ATP5J2
ATP5L
ATP5O
ATP5S
ATP5SL
ATP6AP1
ATP6AP1L
ATP6AP2
ATP6V0A1
ATP6V0A2
ATP6V0A4
ATP6V0B
ATP6V0C
ATP6V0D1
ATP6V0D2
ATP6V0E1
ATP6V1A
ATP6V1B1
ATP6V1B2
ATP6V1C1
ATP6V1C2
ATP6V1D
ATP6V1E1
ATP6V1E2
ATP6V1F
ATP6V1G1
ATP6V1G2
ATP6V1G3
ATP6V1H
ATP7A
ATP7B
ATP8A1
ATP8B1
ATP8B2
ATP8B3
ATP8B4
ATP9A
ATP9B
ATPAF1
ATPAF2
ATPIF1
ATR
ATRAID
ATRIP
ATRN
ATRNL1
ATRX
ATXN1
ATXN10
ATXN1L
ATXN2
ATXN2L
ATXN3
ATXN7
ATXN7L1
ATXN7L2
ATXN7L3
ATXN7L3B
AUH
AUNIP
AUP1
AURKA
AURKAIP1
AURKB
AURKC
AUTS2
AVEN
AVIL
AVL9
AVP
AVPI1
AVPR1A
AVPR1B
AVPR2
AWAT1
AWAT2
AWN
AXDND1
AXIN1
AXIN2
AXL
AZGP1
AZI2
AZIN1
AZIN2
AZU1
B2M
B3GALNT1
B3GALNT2
B3GALT1
B3GALT2
B3GALT4
B3GALT5
B3GALT6
B3GAT1
B3GAT2
B3GAT3
B3GLCT
B3GNT2
B3GNT3
B3GNT4
B3GNT5
B3GNT6
B3GNT7
B3GNT8
B3GNT9
B3GNTL1
B4GALNT1
B4GALNT2
B4GALNT3
B4GALNT4
B4GALT1
B4GALT2
B4GALT3
B4GALT4
B4GALT5
B4GALT6
B4GALT7
B4GAT1
B9D1
B9D2
BAALC
BABAM1
BABAM2
BACE1
BACE2
BACH1
BACH2
BAD
BAG1
BAG2
BAG3
BAG4
BAG5
BAG6
BAHCC1
BAHD1
BAIAP2
BAIAP2L1
BAIAP2L2
BAIAP3
BAK1
BAMBI
BANF1
BANF2
BANK1
BANP
BAP1
BARD1
BARHL1
BARHL2
BARX1
BARX2
BASP1
BATF
BATF2
BATF3
BAX
BAZ1A
BAZ1B
BAZ2A
BAZ2B
BBC3
BBIP1
BBOF1
BBOX1
BBS1
BBS10
BBS12
BBS2
BBS4
BBS5
BBS9
BBX
BCAM
BCAN
BCAP29
BCAP31
BCAR1
BCAR3
BCAS1
BCAS2
BCAS3
BCAS4
BCAT1
BCAT2
BCCIP
BCDIN3D
BCHE
BCKDHA
BCKDHB
BCKDK
BCL10
BCL11A
BCL11B
BCL2
BCL2A1
BCL2L1
BCL2L10
BCL2L11
BCL2L12
BCL2L13
BCL2L14
BCL2L15
BCL3
BCL6
BCL6B
BCL7A
BCL7B
BCL7C
BCL9
BCL9L
BCLAF1
BCO1
BCO2
BCOR
BCORL1
BCR
BCS1L
BDH1
BDH2
BDKRB1
BDKRB2
BDNF
BDP1
BEAN1
BECN1
BECN2
BEGAIN
BEND2
BEND3
BEND4
BEND5
BEND6
BEND7
BEST1
BEST2
BEST3
BEST4
BET1
BET1L
BEX1
BEX3
BEX4
BEX5
BFAR
BFSP1
BFSP2
BGLAP
BGN
BHLHA15
BHLHA9
BHLHB9
BHLHE22
BHLHE23
BHLHE40
BHLHE41
BHMG1
BHMT
BHMT2
BICC1
BICD1
BICD2
BICDL1
BICDL2
BICRA
BICRAL
BID
BIN1
BIN2
BIN3
BIRC3
BIRC5
BIRC6
BIRC7
BIVM
BLCAP
BLK
BLM
BLMH
BLNK
BLOC1S1
BLOC1S2
BLOC1S3
BLOC1S4
BLOC1S5
BLOC1S6
BLVRA
BLVRB
BLZF1
BMF
BMI1
BMP1
BMP10
BMP15
BMP2
BMP2K
BMP3
BMP4
BMP5
BMP6
BMP7
BMP8A
BMP8B
BMPER
BMPR1A
BMPR1B
BMPR2
BMS1
BMT2
BMX
BNC1
BNC2
BNIP1
BNIP2
BNIP3
BNIP3L
BNIPL
BOC
BOD1
BOD1L1
BOK
BOLA1
BOLA2B
BOLA3
BOLL
BOP1
BORA
BORCS5
BORCS6
BORCS7
BORCS8
BPGM
BPHL
BPI
BPIFA1
BPIFA2
BPIFA3
BPIFB1
BPIFB2
BPIFB3
BPIFB4
BPIFB5
BPIFB6
BPIFC
BPNT1
BPTF
BRAF
BRAP
BRAT1
BRCA1
BRCA2
BRCC3
BRD1
BRD2
BRD4
BRD7
BRD8
BRD9
BRDT
BRF1
BRF2
BRI3
BRI3BP
BRICD5
BRINP1
BRINP2
BRINP3
BRIP1
BRIX1
BRK1
BRMS1
BRMS1L
BROX
BRPF1
BRPF3
BRS3
BRSK1
BRSK2
BRWD1
BRWD3
BSCL2
BSDC1
BSG
BSN
BSND
BSP1
BSPH1
BSPRY
BST1
BST2
BSX
BTAF1
BTBD1
BTBD10
BTBD11
BTBD16
BTBD17
BTBD18
BTBD19
BTBD2
BTBD3
BTBD6
BTBD7
BTBD9
BTC
BTD
BTF3
BTF3L4
BTG1
BTG2
BTG3
BTG4
BTK
BTLA
BTN1A1
BTN2A2
BTNL10
BTNL2
BTNL9
BTRC
BUB1
BUB1B
BUB3
BUD13
BUD23
BUD31
BVES
BYSL
BZW1
BZW2
C10H10orf113
C10H10orf67
C10H1orf100
C10H1orf106
C10H1orf115
C10H1orf53
C10H9orf153
C10H9orf24
C10H9orf3
C10H9orf64
C10H9orf72
C12H17orf100
C12H17orf105
C12H17orf47
C12H17orf49
C12H17orf50
C12H17orf53
C12H17orf58
C12H17orf62
C12H17orf64
C12H17orf67
C12H17orf74
C12H17orf75
C12H17orf78
C12H17orf80
C12H17orf82
C12H17orf97
C12H17orf98
C13H21orf140
C13H21orf2
C13H21orf33
C13H21orf59
C13H21orf62
C13H21orf91
C13H3orf14
C13H3orf18
C13H3orf20
C13H3orf30
C13H3orf33
C13H3orf35
C13H3orf38
C13H3orf52
C13H3orf56
C13H3orf58
C13H3orf62
C13H3orf67
C13H3orf70
C13H3orf80
C13H3orf84
C13H7orf73
C14H10orf10
C14H10orf105
C14H10orf107
C14H10orf120
C14H10orf128
C14H10orf35
C14H10orf53
C14H10orf62
C14H10orf71
C14H10orf76
C14H10orf90
C14H10orf99
C14H12orf43
C14H12orf49
C14H12orf65
C14H1orf131
C14H1orf198
C14H22orf15
C14H22orf31
C14H22orf39
C14H5orf52
C14H8orf74
C15H2orf54
C15H2orf66
C15H2orf72
C15H2orf76
C15H2orf80
C15H2orf82
C15H2orf88
C15H4orf47
C16H5orf22
C16H5orf34
C16H5orf38
C16H5orf42
C16H5orf47
C16H5orf49
C16H5orf51
C16H5orf58
C17H20orf141
C17H20orf173
C17H20orf194
C17H20orf196
C17H20orf202
C17H20orf24
C17H20orf27
C17H20orf85
C17H20orf96
C17H8orf4
C17H8orf48
C18H7orf25
C18H7orf31
C18H7orf34
C18H7orf49
C18H7orf57
C18H7orf71
C1D
C1GALT1
C1GALT1C1
C1GALT1C1L
C1H14orf105
C1H14orf166
C1H14orf28
C1H14orf37
C1H14orf39
C1H15orf41
C1H15orf48
C1H15orf52
C1H15orf57
C1H15orf61
C1H15orf62
C1H15orf65
C1H18orf25
C1H18orf32
C1H18orf54
C1H18orf63
C1H6orf118
C1H6orf120
C1H6orf163
C1H6orf183
C1H6orf203
C1H9orf131
C1H9orf135
C1H9orf152
C1H9orf16
C1H9orf40
C1H9orf43
C1H9orf50
C1H9orf57
C1H9orf66
C1H9orf78
C1H9orf84
C1H9orf85
C1QA
C1QB
C1QBP
C1QC
C1QL1
C1QL2
C1QL3
C1QL4
C1QTNF1
C1QTNF12
C1QTNF2
C1QTNF3
C1QTNF4
C1QTNF5
C1QTNF6
C1QTNF7
C1QTNF8
C1R
C1RL
C1S
C2
C2CD2
C2CD2L
C2CD3
C2CD4B
C2CD4C
C2CD4D
C2CD5
C2CD6
C2H11orf24
C2H11orf49
C2H11orf58
C2H11orf68
C2H11orf74
C2H11orf80
C2H11orf84
C2H11orf86
C2H11orf91
C2H11orf94
C2H11orf95
C2H11orf96
C2H11orf98
C2H19orf24
C2H19orf25
C2H19orf35
C2H19orf38
C2H19orf43
C2H19orf44
C2H19orf53
C2H19orf57
C2H19orf60
C2H19orf66
C2H19orf67
C2H19orf70
C2H19orf71
C2H1orf35
C2H5orf15
C2H5orf24
C2H5orf30
C2H5orf46
C2H5orf63
C3
C3AR1
C3H16orf45
C3H16orf52
C3H16orf54
C3H16orf58
C3H16orf59
C3H16orf62
C3H16orf71
C3H16orf72
C3H16orf82
C3H16orf89
C3H16orf90
C3H16orf91
C3H16orf92
C3H16orf96
C3H2orf16
C3H2orf40
C3H2orf42
C3H2orf49
C3H2orf50
C3H2orf68
C3H2orf70
C3H2orf71
C3H2orf73
C3H2orf74
C3H2orf78
C3H2orf81
C3H2orf91
C3H7orf26
C3H7orf43
C3H7orf50
C4A
C4BPA
C4BPB
C4H1orf112
C4H1orf146
C4H1orf162
C4H1orf189
C4H1orf194
C4H1orf226
C4H1orf43
C4H1orf52
C4H1orf54
C4H1orf56
C4H1orf68
C4H8orf33
C4H8orf34
C4H8orf37
C4H8orf46
C4H8orf59
C4H8orf76
C4H8orf82
C4H8orf88
C4H8orf89
C5
C5AR1
C5AR2
C5H12orf10
C5H12orf29
C5H12orf4
C5H12orf40
C5H12orf45
C5H12orf50
C5H12orf54
C5H12orf56
C5H12orf57
C5H12orf60
C5H12orf66
C5H12orf71
C5H12orf73
C5H12orf75
C5H22orf23
C5H22orf46
C6
C6H16orf46
C6H16orf70
C6H16orf74
C6H16orf78
C6H16orf86
C6H16orf95
C6H18orf21
C6H18orf8
C6H19orf12
C6H19orf18
C6H19orf33
C6H19orf47
C6H19orf54
C6H19orf68
C6H19orf81
C6H19orf84
C6H1orf109
C6H1orf122
C6H1orf123
C6H1orf141
C6H1orf158
C6H1orf168
C6H1orf174
C6H1orf185
C6H1orf210
C6H1orf216
C6H1orf228
C6H1orf50
C6H1orf64
C6H1orf87
C6H1orf94
C7
C7H14orf1
C7H14orf119
C7H14orf132
C7H14orf159
C7H14orf53
C7H14orf93
C7H15orf32
C7H15orf39
C7H15orf40
C7H15orf59
C7H6orf10
C7H6orf106
C7H6orf125
C7H6orf132
C7H6orf136
C7H6orf15
C7H6orf222
C7H6orf223
C7H6orf226
C7H6orf229
C7H6orf47
C7H6orf52
C7H6orf62
C7H6orf89
C8A
C8B
C8G
C8H4orf17
C8H4orf19
C8H4orf22
C8H4orf26
C8H4orf32
C8H4orf33
C8H4orf36
C8H4orf46
C8H4orf48
C8H4orf50
C9
C9H11orf1
C9H11orf42
C9H11orf52
C9H11orf53
C9H11orf54
C9H11orf57
C9H11orf63
C9H11orf65
C9H11orf70
C9H11orf71
C9H11orf87
C9H11orf88
C9H11orf97
C9H1orf105
C9H1orf116
C9H1orf186
C9H1orf21
C9H1orf27
C9H1orf74
C9H7orf72
CA10
CA11
CA12
CA14
CA3
CA4
CA5A
CA5B
CA6
CA7
[truncated: 27,848 more rows]
