# Supplementary material for: Placental Transcriptome Analysis in Connection with Low Litter Birth Weight Phenotype (LBWP) Sows
Source: Genes (Basel). 2024 May 28;15(6):703. doi: 10.3390/genes15060703 (PMC11203121; doi:10.3390/genes15060703)
Supplement: Supplementary file 1 [file genes-15-00703-s001.zip › Table S7_Functional enrichment analysis.xlsx]

## Sheet: GOnet_res (7)
Table S7 - Functional enrichment analysis of DEGs in placental tissues
GO_term_ID	GO_term_def	P	P_FDR_adj	N of Genes	Genes
GO:0070268	cornification	3.223e-06	0.02602	4	CDSN|DSG3|KLK14|KRT17
GO:0031424	keratinization	5.154e-06	0.02602	4	CDSN|DSG3|KLK14|KRT17
GO:0042127	regulation of cell population proliferation	1.631e-06	0.00549	12	ABCC4|APOBEC1|CXCL8|EGR4|EPGN|FOSL1|HBEGF|HTR1B|IFNG|NGF|PDPN|SOX15
