# Supplementary material for: Placental Transcriptome Analysis in Connection with Low Litter Birth Weight Phenotype (LBWP) Sows
Source: Genes (Basel). 2024 May 28;15(6):703. doi: 10.3390/genes15060703 (PMC11203121; doi:10.3390/genes15060703)
Supplement: Supplementary file 1 [file genes-15-00703-s001.zip › Table S8_Transcriptional factor binding site prediction.xlsx]

## Sheet: CDSN
Table S7: Transcriptional factor binding site prediction
TF	Source	Sequence	Start	Stop	strand	Score	P-value	Q-value	Matched sequence of CDSN
EGR4	database	ref|NC_010449.5|:23524314-23524870	159	169	+	16.1803	2.68e-06	0.00188	GGGGGCGGGGG
EGR4	database	ref|NC_010449.5|:23524314-23524870	159	169	+	16.2551	2.68e-06	0.00189	GGGGGCGGGGG
EGR4	database	ref|NC_010449.5|:23524314-23524870	25	35	+	13.123	1.44e-05	0.00507	GGGGGGGGGGT
EGR4	database	ref|NC_010449.5|:23524314-23524870	25	35	+	13.1531	1.44e-05	0.00507	GGGGGGGGGGT
EGR4	database	ref|NC_010449.5|:23524314-23524870	24	34	+	7.7551	9.81e-05	0.0138	TGGGGGGGGGG
EGR4	database	ref|NC_010449.5|:23524314-23524870	156	166	+	8.57143	7.02e-05	0.0138	GGTGGGGGCGG
EGR4	database	ref|NC_010449.5|:23524314-23524870	327	337	-	8.2551	8.14e-05	0.0138	GGCCGTGGGGC
EGR4	database	ref|NC_010449.5|:23524314-23524870	327	337	-	9.87705	5.95e-05	0.0139	GGCCGTGGGGC
EGR4	database	ref|NC_010449.5|:23524314-23524870	439	449	-	9.22131	8.2e-05	0.0144	GGCGGAGGGGT
FOSL1	hTFtarget	ref|NC_010449.5|:23524314-23524870	257	276	+	8.01429	3.71e-05	0.0167	GCGGCCGTTGGGGCAGAGCA
FOSL1	hTFtarget	ref|NC_010449.5|:23524314-23524870	88	107	-	7.52857	4.43e-05	0.0167	TCTTTCTTTGGGACCCATCA
EGR4	database	ref|NC_010449.5|:23524314-23524870	161	172	+	8.96053	2.7e-05	0.0261	GGGCGGGGGAGT

## Sheet: DSG4
TF	Source	Sequence	Start	Stop	strand	Score	P-value	Q-value	Matched sequence of DSG4
EGR4	database	XM_003356395.4	313	323	+	10.5102	3.61e-05	0.0396	TGGGGTGGGGA
EGR4	database	XM_003356395.4	313	323	+	10.5984	4.23e-05	0.0465	TGGGGTGGGGA
FOSL1	hTFtarget	XM_003356395.4	508	523	-	-1.46053	3.56e-05	0.0378	TGTTCCTGAAAAGGAG
FOSL1	hTFtarget	XM_003356395.4	423	442	+	6.67143	5.98e-05	0.064	GCTGAATTCAGGACTCAGGG
FOSL1	hTFtarget	XM_003356395.4	144	152	+	10.4507	8.93e-05	0.0974	GTGAGTAAT
FOSL1	database	XM_003356395.4	36	43	+	11.0505	9.77e-05	0.104	TGTGTCAG

## Sheet: KLK14
TF	Source	Sequence	Start	Stop	strand	Score	P-value	Q-value	Matched sequence of KLK14
FOSL1	hTFtarget	XM_021094841.1	408	427	-	8.18571	3.49e-05	0.0278	CAGGAAGCCAGGACCTCGGG
EGR4	database	XM_021094841.1	78	88	-	9.66327	4.8e-05	0.0138	CGGGGTGGGGG
EGR4	database	XM_021094841.1	78	88	-	9.7459	6.35e-05	0.0118	CGGGGTGGGGG
EGR4	database	XM_021094841.1	92	102	-	13.459	1.19e-05	0.00894	CGGGGCAGGGC
EGR4	database	XM_021094841.1	92	102	-	13.4286	1.24e-05	0.0093	CGGGGCAGGGC
EGR4	database	XM_021094841.1	288	298	+	10.6885	3.98e-05	0.0118	GGGAGCAGGGC
EGR4	database	XM_021094841.1	288	298	+	9.08163	6.01e-05	0.0138	GGGAGCAGGGC
EGR4	database	XM_021094841.1	390	400	-	9.01639	8.98e-05	0.0118	GGTGGCTGGGA
EGR4	database	XM_021094841.1	461	471	+	7.81633	9.57e-05	0.0144	AGGGGCGTGGG
EGR4	database	XM_021094841.1	523	533	-	8.45918	7.36e-05	0.0138	AGGGGCAGCGA
EGR4	database	XM_021094841.1	529	539	-	8.88525	9.39e-05	0.0118	GCCGGCAGGGG
EGR4	database	XM_021094841.1	540	550	-	9.32787	7.65e-05	0.0118	GGGGGCTGGGG

## Sheet: KRT17
TF	Source	Sequence	Start	Stop	strand	Score	P-value	Q-value	Matched sequence of KRT17
EGR4	database	ref|NC_010454.4|:21023896-21024591	357	367	+	12.1721	2.01e-05	0.012	GGTGGGAGGGG
EGR4	database	ref|NC_010454.4|:21023896-21024591	357	367	+	12.2041	1.98e-05	0.0123	GGTGGGAGGGG
EGR4	database	ref|NC_010454.4|:21023896-21024591	462	473	-	4.96053	7.91e-05	0.076	GCAAGTGGGCGT
FOSL1	hTFtarget	ref|NC_010454.4|:21023896-21024591	119	138	-	7.57143	4.36e-05	0.0332	ACACCCGCCTGGACCCTGCA
FOSL1	hTFtarget	ref|NC_010454.4|:21023896-21024591	240	248	+	11.4571	7.87e-05	0.0848	CTGAATCAC
